# Supplementary material for: Comparative Genomics of Pathogenic Clavibacter michiganensis subsp. michiganensis Strains from Chile Reveals Potential Virulence Features for Tomato Plants
Source: Microorganisms. 2020 Oct 29;8(11):1679. doi: 10.3390/microorganisms8111679 (PMC7692107; doi:10.3390/microorganisms8111679)
Supplement: Supplementary file 1 [file microorganisms-08-01679-s001.zip]

Archive with 2 entries (2 files):
- MendezV2020_Suppl_Material.docx
- MendezV2020_Suppl_Tables_II.xlsx
