# Supplementary material for: Comparative Genomics of Pathogenic Clavibacter michiganensis subsp. michiganensis Strains from Chile Reveals Potential Virulence Features for Tomato Plants
Source: Microorganisms. 2020 Oct 29;8(11):1679. doi: 10.3390/microorganisms8111679 (PMC7692107; doi:10.3390/microorganisms8111679)
Supplement: Supplementary file 1 [file microorganisms-08-01679-s001.zip › MendezV2020_Suppl_Tables_II.xlsx]

## Sheet: Table_S1
Table S1. Results of the Illumina and Oxford Nanopore sequencing runs
Sequencing technology	Illumina			Oxford Nanopore
Strain	VL527	MSF322	OP3	VL527	MSF322	OP3
Total number of reads	18957840	8709874	15863492	36555	76862	25755
Total yield (Mb)	2863	1315	2395	515	1489	473
Average read length (bp)	151	151	151	14097	19376	18362
Read length N50 (bp)	151	151	151	28747	34401	33053
Longest read (bp)	151	151	151	148994	167866	173483
Average Phred quality score	35.9787	34.9634	34.9634	10	10.5	10.5

## Sheet: Table_S2
Table S2. Genomic island analysis in C. michiganensis subsp. michiganensis strains VL527, MSF322 and OP3
Strain	Island start	Island end	Length	Method	Gene ID	Locus	Gene start	Gene end	Strand	Product
VL527	37569	50898	13329	Predicted by at least one method		GRD61_00180	37569	37958	-1	VOC family protein
	37569	50898	13329	Predicted by at least one method		GRD61_00185	38121	39335	1	DUF2510 domain-containing protein
	37569	50898	13329	Predicted by at least one method		GRD61_00190	39602	40408	1	TIM barrel protein
	37569	50898	13329	Predicted by at least one method		GRD61_00195	40405	41514	1	gfo/Idh/MocA family oxidoreductase
	37569	50898	13329	Predicted by at least one method		GRD61_00200	41672	42757	1	LacI family DNA-binding transcriptional regulator
	37569	50898	13329	Predicted by at least one method		GRD61_00205	43009	43374	1	LacI family DNA-binding transcriptional regulator
	37569	50898	13329	Predicted by at least one method		GRD61_00210	43334	43798	1	hypothetical protein
	37569	50898	13329	Predicted by at least one method		GRD61_00215	43762	44013	1	hypothetical protein
	37569	50898	13329	Predicted by at least one method		GRD61_00220	44318	44848	1	hypothetical protein
	37569	50898	13329	Predicted by at least one method		GRD61_00225	44845	45465	-1	hypothetical protein
	37569	50898	13329	Predicted by at least one method		GRD61_00230	45791	46015	-1	transposase
	37569	50898	13329	Predicted by at least one method		GRD61_00235	47128	47292	1	hypothetical protein
	37569	50898	13329	Predicted by at least one method		GRD61_00240	47427	47834	-1	hypothetical protein
	37569	50898	13329	Predicted by at least one method		GRD61_00245	49502	49696	-1	hypothetical protein
	37569	50898	13329	Predicted by at least one method		GRD61_00250	49918	50898	1	peptidase
	38121	128742	90621	Predicted by at least one method		GRD61_00185	38121	39335	1	DUF2510 domain-containing protein
	38121	128742	90621	Predicted by at least one method		GRD61_00190	39602	40408	1	TIM barrel protein
	38121	128742	90621	Predicted by at least one method		GRD61_00195	40405	41514	1	gfo/Idh/MocA family oxidoreductase
	38121	128742	90621	Predicted by at least one method		GRD61_00200	41672	42757	1	LacI family DNA-binding transcriptional regulator
	38121	128742	90621	Predicted by at least one method		GRD61_00205	43009	43374	1	LacI family DNA-binding transcriptional regulator
	38121	128742	90621	Predicted by at least one method		GRD61_00210	43334	43798	1	hypothetical protein
	38121	128742	90621	Predicted by at least one method		GRD61_00215	43762	44013	1	hypothetical protein
	38121	128742	90621	Predicted by at least one method		GRD61_00220	44318	44848	1	hypothetical protein
	38121	128742	90621	Predicted by at least one method		GRD61_00225	44845	45465	-1	hypothetical protein
	38121	128742	90621	Predicted by at least one method		GRD61_00230	45791	46015	-1	transposase
	38121	128742	90621	Predicted by at least one method		GRD61_00235	47128	47292	1	hypothetical protein
	38121	128742	90621	Predicted by at least one method		GRD61_00240	47427	47834	-1	hypothetical protein
	38121	128742	90621	Predicted by at least one method		GRD61_00245	49502	49696	-1	hypothetical protein
	38121	128742	90621	Predicted by at least one method		GRD61_00250	49918	50898	1	peptidase
	38121	128742	90621	Predicted by at least one method		GRD61_00255	51045	51869	-1	hypothetical protein
	38121	128742	90621	Predicted by at least one method		GRD61_00260	52250	53101	1	pectate lyase
	38121	128742	90621	Predicted by at least one method		GRD61_00265	53425	54210	-1	peptidase
	38121	128742	90621	Predicted by at least one method		GRD61_00270	55793	55990	1	hypothetical protein
	38121	128742	90621	Predicted by at least one method		GRD61_00275	56587	57345	-1	hypothetical protein
	38121	128742	90621	Predicted by at least one method		GRD61_00280	61008	61232	1	hypothetical protein
	38121	128742	90621	Predicted by at least one method		GRD61_00285	61454	62283	1	hypothetical protein
	38121	128742	90621	Predicted by at least one method		GRD61_00290	62270	62473	1	hypothetical protein
	38121	128742	90621	Predicted by at least one method		GRD61_00295	62526	62978	-1	hypothetical protein
	38121	128742	90621	Predicted by at least one method		GRD61_00300	62987	63313	-1	ribbon-helix-helix protein, CopG family
	38121	128742	90621	Predicted by at least one method		GRD61_00305	64186	64502	1	chromosome partitioning protein
	38121	128742	90621	Predicted by at least one method		GRD61_00310	64799	64942	-1	hypothetical protein
	38121	128742	90621	Predicted by at least one method		GRD61_00315	65202	67025	1	glycoside hydrolase family 3 protein
	38121	128742	90621	Predicted by at least one method		GRD61_00320	67442	68263	-1	hypothetical protein
	38121	128742	90621	Predicted by at least one method		GRD61_00325	68642	69493	1	pectate lyase
	38121	128742	90621	Predicted by at least one method		GRD61_00330	69622	70322	1	replication protein
	38121	128742	90621	Predicted by at least one method		GRD61_00335	70342	71202	-1	serine protease
	38121	128742	90621	Predicted by at least one method		GRD61_00340	71861	72473	1	helix-turn-helix domain-containing protein
	38121	128742	90621	Predicted by at least one method		GRD61_00345	72666	73370	-1	hypothetical protein
	38121	128742	90621	Predicted by at least one method		GRD61_00350	74336	75190	1	trypsin-like serine protease
	38121	128742	90621	Predicted by at least one method		GRD61_00355	76098	77102	-1	nucleotidyl transferase AbiEii/AbiGii toxin family protein
	38121	128742	90621	Predicted by at least one method		GRD61_00360	77095	78099	-1	transcriptional regulator
	38121	128742	90621	Predicted by at least one method		GRD61_00365	78651	79058	-1	hypothetical protein
	38121	128742	90621	Predicted by at least one method		GRD61_00370	80204	80467	-1	hypothetical protein
	38121	128742	90621	Predicted by at least one method		GRD61_00375	80763	81044	1	hypothetical protein
	38121	128742	90621	Predicted by at least one method		GRD61_00380	82004	82267	1	DUF3892 domain-containing protein
	38121	128742	90621	Predicted by at least one method		GRD61_00385	82577	83323	1	trypsin-like serine protease
	38121	128742	90621	Predicted by at least one method		GRD61_00390	83964	84149	-1	hypothetical protein
	38121	128742	90621	Predicted by at least one method		GRD61_00395	84198	84557	-1	hypothetical protein
	38121	128742	90621	Predicted by at least one method		GRD61_00400	84677	85135	1	hypothetical protein
	38121	128742	90621	Predicted by at least one method		GRD61_00405	85254	85463	1	hypothetical protein
	38121	128742	90621	Predicted by at least one method		GRD61_00410	85489	86332	1	cell filamentation protein
	38121	128742	90621	Predicted by at least one method		GRD61_00415	86887	88434	1	chromosome partitioning protein
	38121	128742	90621	Predicted by at least one method		GRD61_00420	88548	89192	-1	trypsin-like serine protease
	38121	128742	90621	Predicted by at least one method		GRD61_00425	90390	90551	1	hypothetical protein
	38121	128742	90621	Predicted by at least one method		GRD61_00430	90947	91336	1	single-stranded DNA-binding protein
	38121	128742	90621	Predicted by at least one method		GRD61_00435	91339	91676	1	hypothetical protein
	38121	128742	90621	Predicted by at least one method		GRD61_00440	91673	92419	1	DUF1524 domain-containing protein
	38121	128742	90621	Predicted by at least one method		GRD61_00445	92488	93141	-1	HAD-IA family hydrolase
	38121	128742	90621	Predicted by at least one method		GRD61_00450	93271	93876	-1	phosphotransferase
	38121	128742	90621	Predicted by at least one method		GRD61_00455	94221	94853	1	AAA family ATPase
	38121	128742	90621	Predicted by at least one method		GRD61_00460	94853	95185	1	hypothetical protein
	38121	128742	90621	Predicted by at least one method		GRD61_00465	95640	96809	1	AAA family ATPase
	38121	128742	90621	Predicted by at least one method		GRD61_00470	96927	97160	1	hypothetical protein
	38121	128742	90621	Predicted by at least one method	nhaA	GRD61_00475	97217	98521	-1	Na+/H+ antiporter NhaA
	38121	128742	90621	Predicted by at least one method		GRD61_00480	99164	102286	-1	S8 family serine peptidase
	38121	128742	90621	Predicted by at least one method		GRD61_00485	102583	102783	-1	NADP-dependent isocitrate dehydrogenase
	38121	128742	90621	Predicted by at least one method		GRD61_00490	104148	105291	-1	hypothetical protein
	38121	128742	90621	Predicted by at least one method		GRD61_00495	105576	106316	-1	MBL fold metallo-hydrolase
	38121	128742	90621	Predicted by at least one method		GRD61_00500	106787	108313	1	AMP-binding protein
	38121	128742	90621	Predicted by at least one method		GRD61_00510	111390	111653	-1	hypothetical protein
	38121	128742	90621	Predicted by at least one method		GRD61_00515	111622	111843	1	DUF2188 domain-containing protein
	38121	128742	90621	Predicted by at least one method		GRD61_00520	111910	112044	-1	hypothetical protein
	38121	128742	90621	Predicted by at least one method		GRD61_00525	112485	113459	-1	peptidase
	38121	128742	90621	Predicted by at least one method		GRD61_00530	113967	114266	-1	hypothetical protein
	38121	128742	90621	Predicted by at least one method		GRD61_00535	114701	114841	-1	hypothetical protein
	38121	128742	90621	Predicted by at least one method		GRD61_00540	115677	116003	-1	hypothetical protein
	38121	128742	90621	Predicted by at least one method		GRD61_00545	116667	118325	1	CoA-disulfide reductase
	38121	128742	90621	Predicted by at least one method		GRD61_00550	118342	118641	1	rhodanese-like domain-containing protein
	38121	128742	90621	Predicted by at least one method		GRD61_00555	118638	118955	1	metal-sensing transcriptional repressor
	38121	128742	90621	Predicted by at least one method		GRD61_00560	119190	119981	-1	SDR family NAD(P)-dependent oxidoreductase
	38121	128742	90621	Predicted by at least one method		GRD61_00565	119992	122379	-1	beta-glucosidase
	38121	128742	90621	Predicted by at least one method		GRD61_00570	122524	124362	-1	glycoside hydrolase family 3 protein
	38121	128742	90621	Predicted by at least one method		GRD61_00575	124432	125343	-1	ABC transporter permease subunit
	38121	128742	90621	Predicted by at least one method		GRD61_00580	125340	126422	-1	ABC transporter permease subunit
	38121	128742	90621	Predicted by at least one method		GRD61_00585	126497	127774	-1	extracellular solute-binding protein
	38121	128742	90621	Predicted by at least one method		GRD61_00590	127996	128742	1	TetR family transcriptional regulator
	52250	67025	14775	Predicted by at least one method		GRD61_00260	52250	53101	1	pectate lyase
	52250	67025	14775	Predicted by at least one method		GRD61_00265	53425	54210	-1	peptidase
	52250	67025	14775	Predicted by at least one method		GRD61_00270	55793	55990	1	hypothetical protein
	52250	67025	14775	Predicted by at least one method		GRD61_00275	56587	57345	-1	hypothetical protein
	52250	67025	14775	Predicted by at least one method		GRD61_00280	61008	61232	1	hypothetical protein
	52250	67025	14775	Predicted by at least one method		GRD61_00285	61454	62283	1	hypothetical protein
	52250	67025	14775	Predicted by at least one method		GRD61_00290	62270	62473	1	hypothetical protein
	52250	67025	14775	Predicted by at least one method		GRD61_00295	62526	62978	-1	hypothetical protein
	52250	67025	14775	Predicted by at least one method		GRD61_00300	62987	63313	-1	ribbon-helix-helix protein, CopG family
	52250	67025	14775	Predicted by at least one method		GRD61_00305	64186	64502	1	chromosome partitioning protein
	52250	67025	14775	Predicted by at least one method		GRD61_00310	64799	64942	-1	hypothetical protein
	52250	67025	14775	Predicted by at least one method		GRD61_00315	65202	67025	1	glycoside hydrolase family 3 protein
	68642	78099	9457	Predicted by at least one method		GRD61_00325	68642	69493	1	pectate lyase
	68642	78099	9457	Predicted by at least one method		GRD61_00330	69622	70322	1	replication protein
	68642	78099	9457	Predicted by at least one method		GRD61_00335	70342	71202	-1	serine protease
	68642	78099	9457	Predicted by at least one method		GRD61_00340	71861	72473	1	helix-turn-helix domain-containing protein
	68642	78099	9457	Predicted by at least one method		GRD61_00345	72666	73370	-1	hypothetical protein
	68642	78099	9457	Predicted by at least one method		GRD61_00350	74336	75190	1	trypsin-like serine protease
	68642	78099	9457	Predicted by at least one method		GRD61_00355	76098	77102	-1	nucleotidyl transferase AbiEii/AbiGii toxin family protein
	68642	78099	9457	Predicted by at least one method		GRD61_00360	77095	78099	-1	transcriptional regulator
	104148	116003	11855	Predicted by at least one method		GRD61_00490	104148	105291	-1	hypothetical protein
	104148	116003	11855	Predicted by at least one method		GRD61_00495	105576	106316	-1	MBL fold metallo-hydrolase
	104148	116003	11855	Predicted by at least one method		GRD61_00500	106787	108313	1	AMP-binding protein
	104148	116003	11855	Predicted by at least one method		GRD61_00510	111390	111653	-1	hypothetical protein
	104148	116003	11855	Predicted by at least one method		GRD61_00515	111622	111843	1	DUF2188 domain-containing protein
	104148	116003	11855	Predicted by at least one method		GRD61_00520	111910	112044	-1	hypothetical protein
	104148	116003	11855	Predicted by at least one method		GRD61_00525	112485	113459	-1	peptidase
	104148	116003	11855	Predicted by at least one method		GRD61_00530	113967	114266	-1	hypothetical protein
	104148	116003	11855	Predicted by at least one method		GRD61_00535	114701	114841	-1	hypothetical protein
	104148	116003	11855	Predicted by at least one method		GRD61_00540	115677	116003	-1	hypothetical protein
	119190	126422	7232	Predicted by at least one method		GRD61_00560	119190	119981	-1	SDR family NAD(P)-dependent oxidoreductase
	119190	126422	7232	Predicted by at least one method		GRD61_00565	119992	122379	-1	beta-glucosidase
	119190	126422	7232	Predicted by at least one method		GRD61_00570	122524	124362	-1	glycoside hydrolase family 3 protein
	119190	126422	7232	Predicted by at least one method		GRD61_00575	124432	125343	-1	ABC transporter permease subunit
	119190	126422	7232	Predicted by at least one method		GRD61_00580	125340	126422	-1	ABC transporter permease subunit
	130502	139017	8515	Predicted by at least one method		GRD61_00600	130502	131530	1	LacI family DNA-binding transcriptional regulator
	130502	139017	8515	Predicted by at least one method		GRD61_00605	131624	133255	-1	endo-1,4-beta-glycosidase
	130502	139017	8515	Predicted by at least one method		GRD61_00610	133600	134271	-1	response regulator
	130502	139017	8515	Predicted by at least one method		GRD61_00615	134268	135416	-1	hypothetical protein
	130502	139017	8515	Predicted by at least one method		GRD61_00620	135419	137590	-1	MMPL family transporter
	130502	139017	8515	Predicted by at least one method		GRD61_00625	137797	139017	1	cytochrome P450
	130502	139017	8515	Predicted by at least one method		GRD61_00630	139014	139211	1	ferredoxin
	139214	157966	18752	Predicted by at least one method		GRD61_00635	139214	140410	1	NAD(P)/FAD-dependent oxidoreductase
	139214	157966	18752	Predicted by at least one method		GRD61_00640	140469	143093	-1	beta-glucosidase
	139214	157966	18752	Predicted by at least one method		GRD61_00645	143208	144215	-1	LacI family DNA-binding transcriptional regulator
	139214	157966	18752	Predicted by at least one method		GRD61_00650	144437	146929	1	DUF4982 domain-containing protein
	139214	157966	18752	Predicted by at least one method		GRD61_00655	146947	149199	1	beta-glucosidase
	139214	157966	18752	Predicted by at least one method		GRD61_00660	149370	150536	1	family 1 glycosylhydrolase
	139214	157966	18752	Predicted by at least one method		GRD61_00665	150556	152154	1	beta-galactosidase
	139214	157966	18752	Predicted by at least one method		GRD61_00670	152188	153936	-1	family 43 glycosylhydrolase
	139214	157966	18752	Predicted by at least one method		GRD61_00675	154089	155468	1	MFS transporter
	139214	157966	18752	Predicted by at least one method		GRD61_00680	155465	157966	1	family 78 glycoside hydrolase catalytic domain
	520523	524906	4383	Predicted by at least one method		GRD61_02420	520523	521479	1	manganese catalase family protein
	520523	524906	4383	Predicted by at least one method		GRD61_02425	521653	523599	1	N-6 DNA methylase
	520523	524906	4383	Predicted by at least one method		GRD61_02430	523656	524906	1	restriction endonuclease subunit S
	737135	744986	7851	Predicted by at least one method		GRD61_03510	737135	742870	1	hypothetical protein
	737135	744986	7851	Predicted by at least one method		GRD61_03515	742892	743911	1	hypothetical protein
	737135	744986	7851	Predicted by at least one method		GRD61_03520	743921	744292	1	hypothetical protein
	737135	744986	7851	Predicted by at least one method		GRD61_03525	744549	744986	-1	AsnC family transcriptional regulator
	1107752	1111853	4101	Predicted by at least one method		GRD61_05145	1106829	1107755	1	ATP-binding cassette domain-containing protein
	1107752	1111853	4101	Predicted by at least one method		GRD61_05150	1107752	1108585	1	ABC transporter
	1107752	1111853	4101	Predicted by at least one method		GRD61_05155	1108582	1109424	1	ABC transporter
	1107752	1111853	4101	Predicted by at least one method		GRD61_05160	1109827	1111188	1	AAA family ATPase
	1107752	1111853	4101	Predicted by at least one method		GRD61_05165	1111185	1111853	1	HNH endonuclease
	2716128	2728948	12820	Predicted by at least one method		GRD61_12665	2716128	2716847	-1	hypothetical protein
	2716128	2728948	12820	Predicted by at least one method		GRD61_12670	2717303	2717917	-1	hypothetical protein
	2716128	2728948	12820	Predicted by at least one method		GRD61_12675	2718074	2718601	-1	hypothetical protein
	2716128	2728948	12820	Predicted by at least one method		GRD61_12680	2719700	2720320	-1	hypothetical protein
	2716128	2728948	12820	Predicted by at least one method		GRD61_12685	2721008	2722084	-1	hypothetical protein
	2716128	2728948	12820	Predicted by at least one method		GRD61_12690	2722177	2722812	-1	response regulator
	2716128	2728948	12820	Predicted by at least one method		GRD61_12695	2723031	2723375	1	hypothetical protein
	2716128	2728948	12820	Predicted by at least one method		GRD61_12700	2723386	2723946	1	hypothetical protein
	2716128	2728948	12820	Predicted by at least one method		GRD61_12705	2724167	2724439	1	Lsr2 family protein
	2716128	2728948	12820	Predicted by at least one method		GRD61_12710	2725002	2725379	-1	hypothetical protein
	2716128	2728948	12820	Predicted by at least one method		GRD61_12715	2725485	2727914	-1	DUF1906 domain-containing protein
	2716128	2728948	12820	Predicted by at least one method		GRD61_12720	2727941	2728948	-1	hypothetical protein
	3244337	3252781	8444	Predicted by at least one method		GRD61_15280	3244337	3245254	-1	DUF4238 domain-containing protein
	3244337	3252781	8444	Predicted by at least one method		GRD61_15285	3245262	3245891	-1	hypothetical protein
	3244337	3252781	8444	Predicted by at least one method		GRD61_15290	3245980	3247647	-1	N-6 DNA methylase
	3244337	3252781	8444	Predicted by at least one method		GRD61_15295	3247748	3249184	1	hypothetical protein
	3244337	3252781	8444	Predicted by at least one method		GRD61_15300	3249216	3249566	1	hypothetical protein
	3244337	3252781	8444	Predicted by at least one method		GRD61_15305	3249669	3250274	-1	hypothetical protein
	3244337	3252781	8444	Predicted by at least one method		GRD61_15310	3250746	3251139	-1	FCD domain-containing protein
	3244337	3252781	8444	Predicted by at least one method		GRD61_15315	3251411	3251845	-1	hypothetical protein
	3244337	3252781	8444	Predicted by at least one method		GRD61_15320	3252032	3252781	1	ATP-binding cassette domain-containing protein
	3316568	3320960	4392	Predicted by at least one method		GRD61_15670	3316568	3317449	-1	AAA family ATPase
	3316568	3320960	4392	Predicted by at least one method	rsmG	GRD61_15675	3317600	3318235	-1	16S rRNA (guanine(527)-N(7))-methyltransferase RsmG
	3316568	3320960	4392	Predicted by at least one method		GRD61_15680	3318784	3319293	-1	DNA-binding protein
	3316568	3320960	4392	Predicted by at least one method	yidC	GRD61_15685	3319338	3320300	-1	membrane protein insertase YidC
	3316568	3320960	4392	Predicted by at least one method	yidD	GRD61_15690	3320311	3320622	-1	membrane protein insertion efficiency factor YidD
	3316568	3320960	4392	Predicted by at least one method	rnpA	GRD61_15695	3320619	3320960	-1	ribonuclease P protein component
	3323663	3330899	7236	Predicted by at least one method		GRD61_15705	3322580	3397632	1	alpha/beta fold hydrolase
	3323663	3330899	7236	Predicted by at least one method		GRD61_15710	3323663	3324013	1	hypothetical protein
	3323663	3330899	7236	Predicted by at least one method		GRD61_15715	3324041	3324817	1	hypothetical protein
	3323663	3330899	7236	Predicted by at least one method		GRD61_15720	3324810	3326075	1	hypothetical protein
	3323663	3330899	7236	Predicted by at least one method		GRD61_15725	3326068	3327597	1	hypothetical protein
	3323663	3330899	7236	Predicted by at least one method		GRD61_15730	3327594	3329108	1	ATP-binding protein
	3323663	3330899	7236	Predicted by at least one method		GRD61_15735	3329129	3330433	1	AAA family ATPase
	3323663	3330899	7236	Predicted by at least one method		GRD61_15740	3330441	3330899	1	hypothetical protein
	3332152	3341800	9648	Predicted by at least one method		GRD61_15705	3322580	3397632	1	alpha/beta fold hydrolase
	3332152	3341800	9648	Predicted by at least one method		GRD61_15750	3332152	3332376	1	hypothetical protein
	3332152	3341800	9648	Predicted by at least one method		GRD61_15755	3332376	3333959	1	TraM recognition domain-containing protein
	3332152	3341800	9648	Predicted by at least one method		GRD61_15760	3333943	3334416	1	DUF4913 domain-containing protein
	3332152	3341800	9648	Predicted by at least one method		GRD61_15765	3334420	3335178	-1	GNAT family N-acetyltransferase
	3332152	3341800	9648	Predicted by at least one method		GRD61_15770	3335280	3336182	-1	hypothetical protein
	3332152	3341800	9648	Predicted by at least one method		GRD61_15775	3336197	3336652	-1	hypothetical protein
	3332152	3341800	9648	Predicted by at least one method		GRD61_15780	3336972	3340931	-1	relaxase domain-containing protein
	3332152	3341800	9648	Predicted by at least one method		GRD61_15785	3341366	3341800	1	hypothetical protein
	3353352	3375194	21842	Predicted by at least one method		GRD61_15705	3322580	3397632	1	alpha/beta fold hydrolase
	3353352	3375194	21842	Predicted by at least one method		GRD61_15870	3353352	3353552	-1	hypothetical protein
	3353352	3375194	21842	Predicted by at least one method		GRD61_15875	3354068	3354253	1	DUF1508 domain-containing protein
	3353352	3375194	21842	Predicted by at least one method		GRD61_15880	3354318	3354539	-1	DUF2188 domain-containing protein
	3353352	3375194	21842	Predicted by at least one method		GRD61_15885	3355121	3355639	1	hypothetical protein
	3353352	3375194	21842	Predicted by at least one method		GRD61_15890	3355952	3356359	1	hypothetical protein
	3353352	3375194	21842	Predicted by at least one method		GRD61_15895	3357123	3358127	1	transcriptional regulator
	3353352	3375194	21842	Predicted by at least one method		GRD61_15900	3358120	3359064	1	nucleotidyl transferase AbiEii/AbiGii toxin family protein
	3353352	3375194	21842	Predicted by at least one method		GRD61_15905	3359252	3359431	-1	hypothetical protein
	3353352	3375194	21842	Predicted by at least one method		GRD61_15910	3359432	3359617	-1	hypothetical protein
	3353352	3375194	21842	Predicted by at least one method		GRD61_15915	3359793	3360167	1	hypothetical protein
	3353352	3375194	21842	Predicted by at least one method		GRD61_15920	3360275	3360949	1	hypothetical protein
	3353352	3375194	21842	Predicted by at least one method		GRD61_15925	3363304	3364137	-1	trypsin-like serine protease
	3353352	3375194	21842	Predicted by at least one method		GRD61_15930	3368708	3368896	-1	hypothetical protein
	3353352	3375194	21842	Predicted by at least one method		GRD61_15935	3368896	3369147	-1	hypothetical protein
	3353352	3375194	21842	Predicted by at least one method		GRD61_15940	3369190	3369636	-1	hypothetical protein
	3353352	3375194	21842	Predicted by at least one method		GRD61_15945	3369864	3370103	-1	hypothetical protein
	3353352	3375194	21842	Predicted by at least one method		GRD61_15950	3370443	3370628	1	hypothetical protein
	3353352	3375194	21842	Predicted by at least one method		GRD61_15955	3371049	3371747	1	hypothetical protein
	3353352	3375194	21842	Predicted by at least one method		GRD61_15960	3372375	3372521	-1	hypothetical protein
	3353352	3375194	21842	Predicted by at least one method		GRD61_15965	3372601	3372756	-1	hypothetical protein
	3353352	3375194	21842	Predicted by at least one method		GRD61_15970	3372845	3373240	-1	hypothetical protein
	3353352	3375194	21842	Predicted by at least one method		GRD61_15975	3373710	3374216	1	DUF1508 domain-containing protein
	3353352	3375194	21842	Predicted by at least one method		GRD61_15980	3375000	3375194	-1	hypothetical protein
	3357123	3372756	15633	Predicted by at least one method		GRD61_15705	3322580	3397632	1	alpha/beta fold hydrolase
	3357123	3372756	15633	Predicted by at least one method		GRD61_15895	3357123	3358127	1	transcriptional regulator
	3357123	3372756	15633	Predicted by at least one method		GRD61_15900	3358120	3359064	1	nucleotidyl transferase AbiEii/AbiGii toxin family protein
	3357123	3372756	15633	Predicted by at least one method		GRD61_15905	3359252	3359431	-1	hypothetical protein
	3357123	3372756	15633	Predicted by at least one method		GRD61_15910	3359432	3359617	-1	hypothetical protein
	3357123	3372756	15633	Predicted by at least one method		GRD61_15915	3359793	3360167	1	hypothetical protein
	3357123	3372756	15633	Predicted by at least one method		GRD61_15920	3360275	3360949	1	hypothetical protein
	3357123	3372756	15633	Predicted by at least one method		GRD61_15925	3363304	3364137	-1	trypsin-like serine protease
	3357123	3372756	15633	Predicted by at least one method		GRD61_15930	3368708	3368896	-1	hypothetical protein
	3357123	3372756	15633	Predicted by at least one method		GRD61_15935	3368896	3369147	-1	hypothetical protein
	3357123	3372756	15633	Predicted by at least one method		GRD61_15940	3369190	3369636	-1	hypothetical protein
	3357123	3372756	15633	Predicted by at least one method		GRD61_15945	3369864	3370103	-1	hypothetical protein
	3357123	3372756	15633	Predicted by at least one method		GRD61_15950	3370443	3370628	1	hypothetical protein
	3357123	3372756	15633	Predicted by at least one method		GRD61_15955	3371049	3371747	1	hypothetical protein
	3357123	3372756	15633	Predicted by at least one method		GRD61_15960	3372375	3372521	-1	hypothetical protein
	3357123	3372756	15633	Predicted by at least one method		GRD61_15965	3372601	3372756	-1	hypothetical protein
	3381078	3387305	6227	Predicted by at least one method		GRD61_15705	3322580	3397632	1	alpha/beta fold hydrolase
	3381078	3387305	6227	Predicted by at least one method		GRD61_16015	3381078	3381707	1	helix-turn-helix domain-containing protein
	3381078	3387305	6227	Predicted by at least one method		GRD61_16020	3381704	3382270	1	hypothetical protein
	3381078	3387305	6227	Predicted by at least one method		GRD61_16025	3382963	3383904	1	serine protease
	3381078	3387305	6227	Predicted by at least one method		GRD61_16030	3383920	3384207	-1	hypothetical protein
	3381078	3387305	6227	Predicted by at least one method		GRD61_16035	3384292	3384558	-1	hypothetical protein
	3381078	3387305	6227	Predicted by at least one method		GRD61_16040	3384543	3384941	-1	hypothetical protein
	3381078	3387305	6227	Predicted by at least one method		GRD61_16045	3385065	3387305	-1	cellulase family glycosylhydrolase
MSF322	34673	129305	94632	Predicted by at least one method		GRD74_00165	34673	35722	-1	alpha/beta fold hydrolase
	34673	129305	94632	Predicted by at least one method		GRD74_00170	35861	36226	1	PadR family transcriptional regulator
	34673	129305	94632	Predicted by at least one method		GRD74_00175	36223	37557	1	hypothetical protein
	34673	129305	94632	Predicted by at least one method		GRD74_00180	37574	37963	-1	glyoxalase/bleomycin resistance/dioxygenase family protein
	34673	129305	94632	Predicted by at least one method		GRD74_00185	38183	39742	1	hypothetical protein
	34673	129305	94632	Predicted by at least one method		GRD74_00190	40059	40865	1	TIM barrel protein
	34673	129305	94632	Predicted by at least one method		GRD74_00195	40862	41971	1	gfo/Idh/MocA family oxidoreductase
	34673	129305	94632	Predicted by at least one method		GRD74_00200	42129	43214	1	LacI family DNA-binding transcriptional regulator
	34673	129305	94632	Predicted by at least one method		GRD74_00205	43466	44471	1	LacI family DNA-binding transcriptional regulator
	34673	129305	94632	Predicted by at least one method		GRD74_00210	44776	45306	1	hypothetical protein
	34673	129305	94632	Predicted by at least one method		GRD74_00215	45333	45632	-1	hypothetical protein
	34673	129305	94632	Predicted by at least one method		GRD74_00220	45645	45923	-1	hypothetical protein
	34673	129305	94632	Predicted by at least one method		GRD74_00225	46249	46473	-1	transposase
	34673	129305	94632	Predicted by at least one method		GRD74_00230	47610	47750	1	hypothetical protein
	34673	129305	94632	Predicted by at least one method		GRD74_00235	47885	48292	-1	hypothetical protein
	34673	129305	94632	Predicted by at least one method		GRD74_00240	49960	50154	-1	hypothetical protein
	34673	129305	94632	Predicted by at least one method		GRD74_00245	50376	51356	1	peptidase
	34673	129305	94632	Predicted by at least one method		GRD74_00250	51503	52327	-1	hypothetical protein
	34673	129305	94632	Predicted by at least one method		GRD74_00255	52708	53559	1	pectate lyase
	34673	129305	94632	Predicted by at least one method		GRD74_00260	53883	54668	-1	trypsin-like serine protease
	34673	129305	94632	Predicted by at least one method		GRD74_00265	56251	56448	1	hypothetical protein
	34673	129305	94632	Predicted by at least one method		GRD74_00270	57045	57803	-1	hypothetical protein
	34673	129305	94632	Predicted by at least one method		GRD74_00275	61469	61693	1	hypothetical protein
	34673	129305	94632	Predicted by at least one method		GRD74_00280	61915	62742	1	hypothetical protein
	34673	129305	94632	Predicted by at least one method		GRD74_00285	62985	63437	-1	hypothetical protein
	34673	129305	94632	Predicted by at least one method		GRD74_00290	63446	63772	-1	ribbon-helix-helix protein, CopG family
	34673	129305	94632	Predicted by at least one method		GRD74_00295	63771	64043	1	hypothetical protein
	34673	129305	94632	Predicted by at least one method		GRD74_00300	65094	65243	-1	hypothetical protein
	34673	129305	94632	Predicted by at least one method		GRD74_00305	65253	65396	-1	hypothetical protein
	34673	129305	94632	Predicted by at least one method		GRD74_00310	65656	67479	1	glycoside hydrolase family 3 protein
	34673	129305	94632	Predicted by at least one method		GRD74_00315	67896	68717	-1	hypothetical protein
	34673	129305	94632	Predicted by at least one method		GRD74_00320	69096	69947	1	pectate lyase
	34673	129305	94632	Predicted by at least one method		GRD74_00325	70076	70794	1	hypothetical protein
	34673	129305	94632	Predicted by at least one method		GRD74_00330	70814	71674	-1	serine protease
	34673	129305	94632	Predicted by at least one method		GRD74_00335	72333	72945	1	helix-turn-helix domain-containing protein
	34673	129305	94632	Predicted by at least one method		GRD74_00340	73138	73737	-1	hypothetical protein
	34673	129305	94632	Predicted by at least one method		GRD74_00345	74803	75657	1	trypsin-like serine protease
	34673	129305	94632	Predicted by at least one method		GRD74_00350	76565	77569	-1	nucleotidyl transferase AbiEii/AbiGii toxin family protein
	34673	129305	94632	Predicted by at least one method		GRD74_00355	77562	78566	-1	transcriptional regulator
	34673	129305	94632	Predicted by at least one method		GRD74_00360	79118	79525	-1	hypothetical protein
	34673	129305	94632	Predicted by at least one method		GRD74_00365	80671	80934	-1	hypothetical protein
	34673	129305	94632	Predicted by at least one method		GRD74_00370	81230	81397	1	hypothetical protein
	34673	129305	94632	Predicted by at least one method		GRD74_00375	82471	82734	1	DUF3892 domain-containing protein
	34673	129305	94632	Predicted by at least one method		GRD74_00380	83044	83790	1	trypsin-like serine protease
	34673	129305	94632	Predicted by at least one method		GRD74_00385	84431	84616	-1	hypothetical protein
	34673	129305	94632	Predicted by at least one method		GRD74_00390	84665	85024	-1	hypothetical protein
	34673	129305	94632	Predicted by at least one method		GRD74_00395	85144	85602	1	hypothetical protein
	34673	129305	94632	Predicted by at least one method		GRD74_00400	85722	85931	1	hypothetical protein
	34673	129305	94632	Predicted by at least one method		GRD74_00405	85957	86799	1	cell filamentation protein
	34673	129305	94632	Predicted by at least one method		GRD74_00410	87356	88903	1	chromosome partitioning protein
	34673	129305	94632	Predicted by at least one method		GRD74_00415	89017	89682	-1	trypsin-like serine protease
	34673	129305	94632	Predicted by at least one method		GRD74_00420	90865	91026	1	hypothetical protein
	34673	129305	94632	Predicted by at least one method		GRD74_00425	91422	91811	1	single-stranded DNA-binding protein
	34673	129305	94632	Predicted by at least one method		GRD74_00430	91814	92151	1	hypothetical protein
	34673	129305	94632	Predicted by at least one method		GRD74_00435	92148	92894	1	DUF1524 domain-containing protein
	34673	129305	94632	Predicted by at least one method		GRD74_00440	92963	93616	-1	HAD-IA family hydrolase
	34673	129305	94632	Predicted by at least one method		GRD74_00445	93746	94513	-1	phosphotransferase
	34673	129305	94632	Predicted by at least one method		GRD74_00450	94696	95328	1	AAA family ATPase
	34673	129305	94632	Predicted by at least one method		GRD74_00455	95328	95660	1	hypothetical protein
	34673	129305	94632	Predicted by at least one method		GRD74_00460	96115	97284	1	AAA family ATPase
	34673	129305	94632	Predicted by at least one method		GRD74_00465	97402	97635	1	hypothetical protein
	34673	129305	94632	Predicted by at least one method	nhaA	GRD74_00470	97692	98996	-1	Na+/H+ antiporter NhaA
	34673	129305	94632	Predicted by at least one method		GRD74_00475	99659	102760	-1	S8 family serine peptidase
	34673	129305	94632	Predicted by at least one method		GRD74_00480	103063	103257	-1	NADP-dependent isocitrate dehydrogenase
	34673	129305	94632	Predicted by at least one method		GRD74_00485	104622	105857	-1	CoA-disulfide reductase
	34673	129305	94632	Predicted by at least one method		GRD74_00490	106142	106882	-1	MBL fold metallo-hydrolase
	34673	129305	94632	Predicted by at least one method		GRD74_00495	107353	108879	1	AMP-binding protein
	34673	129305	94632	Predicted by at least one method		GRD74_00505	111953	112219	-1	hypothetical protein
	34673	129305	94632	Predicted by at least one method		GRD74_00510	112188	112409	1	DUF2188 domain-containing protein
	34673	129305	94632	Predicted by at least one method		GRD74_00515	112476	112610	-1	DUF1508 domain-containing protein
	34673	129305	94632	Predicted by at least one method		GRD74_00520	113051	114025	-1	peptidase
	34673	129305	94632	Predicted by at least one method		GRD74_00525	114533	114805	-1	hypothetical protein
	34673	129305	94632	Predicted by at least one method		GRD74_00530	114986	115327	1	hypothetical protein
	34673	129305	94632	Predicted by at least one method		GRD74_00535	117230	118888	1	CoA-disulfide reductase
	34673	129305	94632	Predicted by at least one method		GRD74_00540	118905	119204	1	rhodanese-like domain-containing protein
	34673	129305	94632	Predicted by at least one method		GRD74_00545	119201	119518	1	metal-sensing transcriptional repressor
	34673	129305	94632	Predicted by at least one method		GRD74_00550	119753	120544	-1	SDR family NAD(P)-dependent oxidoreductase
	34673	129305	94632	Predicted by at least one method		GRD74_00555	120555	122942	-1	beta-glucosidase
	34673	129305	94632	Predicted by at least one method		GRD74_00560	123087	124925	-1	glycoside hydrolase family 3 protein
	34673	129305	94632	Predicted by at least one method		GRD74_00565	124995	125771	-1	ABC transporter permease subunit
	34673	129305	94632	Predicted by at least one method		GRD74_00570	125903	126985	-1	ABC transporter permease subunit
	34673	129305	94632	Predicted by at least one method		GRD74_00575	127060	128337	-1	extracellular solute-binding protein
	34673	129305	94632	Predicted by at least one method		GRD74_00580	128559	129305	1	TetR family transcriptional regulator
	38183	51356	13173	Predicted by at least one method		GRD74_00185	38183	39742	1	hypothetical protein
	38183	51356	13173	Predicted by at least one method		GRD74_00190	40059	40865	1	TIM barrel protein
	38183	51356	13173	Predicted by at least one method		GRD74_00195	40862	41971	1	gfo/Idh/MocA family oxidoreductase
	38183	51356	13173	Predicted by at least one method		GRD74_00200	42129	43214	1	LacI family DNA-binding transcriptional regulator
	38183	51356	13173	Predicted by at least one method		GRD74_00205	43466	44471	1	LacI family DNA-binding transcriptional regulator
	38183	51356	13173	Predicted by at least one method		GRD74_00210	44776	45306	1	hypothetical protein
	38183	51356	13173	Predicted by at least one method		GRD74_00215	45333	45632	-1	hypothetical protein
	38183	51356	13173	Predicted by at least one method		GRD74_00220	45645	45923	-1	hypothetical protein
	38183	51356	13173	Predicted by at least one method		GRD74_00225	46249	46473	-1	transposase
	38183	51356	13173	Predicted by at least one method		GRD74_00230	47610	47750	1	hypothetical protein
	38183	51356	13173	Predicted by at least one method		GRD74_00235	47885	48292	-1	hypothetical protein
	38183	51356	13173	Predicted by at least one method		GRD74_00240	49960	50154	-1	hypothetical protein
	38183	51356	13173	Predicted by at least one method		GRD74_00245	50376	51356	1	peptidase
	52708	67479	14771	Predicted by at least one method		GRD74_00255	52708	53559	1	pectate lyase
	52708	67479	14771	Predicted by at least one method		GRD74_00260	53883	54668	-1	trypsin-like serine protease
	52708	67479	14771	Predicted by at least one method		GRD74_00265	56251	56448	1	hypothetical protein
	52708	67479	14771	Predicted by at least one method		GRD74_00270	57045	57803	-1	hypothetical protein
	52708	67479	14771	Predicted by at least one method		GRD74_00275	61469	61693	1	hypothetical protein
	52708	67479	14771	Predicted by at least one method		GRD74_00280	61915	62742	1	hypothetical protein
	52708	67479	14771	Predicted by at least one method		GRD74_00285	62985	63437	-1	hypothetical protein
	52708	67479	14771	Predicted by at least one method		GRD74_00290	63446	63772	-1	ribbon-helix-helix protein, CopG family
	52708	67479	14771	Predicted by at least one method		GRD74_00295	63771	64043	1	hypothetical protein
	52708	67479	14771	Predicted by at least one method		GRD74_00300	65094	65243	-1	hypothetical protein
	52708	67479	14771	Predicted by at least one method		GRD74_00305	65253	65396	-1	hypothetical protein
	52708	67479	14771	Predicted by at least one method		GRD74_00310	65656	67479	1	glycoside hydrolase family 3 protein
	69096	78566	9470	Predicted by at least one method		GRD74_00320	69096	69947	1	pectate lyase
	69096	78566	9470	Predicted by at least one method		GRD74_00325	70076	70794	1	hypothetical protein
	69096	78566	9470	Predicted by at least one method		GRD74_00330	70814	71674	-1	serine protease
	69096	78566	9470	Predicted by at least one method		GRD74_00335	72333	72945	1	helix-turn-helix domain-containing protein
	69096	78566	9470	Predicted by at least one method		GRD74_00340	73138	73737	-1	hypothetical protein
	69096	78566	9470	Predicted by at least one method		GRD74_00345	74803	75657	1	trypsin-like serine protease
	69096	78566	9470	Predicted by at least one method		GRD74_00350	76565	77569	-1	nucleotidyl transferase AbiEii/AbiGii toxin family protein
	69096	78566	9470	Predicted by at least one method		GRD74_00355	77562	78566	-1	transcriptional regulator
	104622	115327	10705	Predicted by at least one method		GRD74_00485	104622	105857	-1	CoA-disulfide reductase
	104622	115327	10705	Predicted by at least one method		GRD74_00490	106142	106882	-1	MBL fold metallo-hydrolase
	104622	115327	10705	Predicted by at least one method		GRD74_00495	107353	108879	1	AMP-binding protein
	104622	115327	10705	Predicted by at least one method		GRD74_00505	111953	112219	-1	hypothetical protein
	104622	115327	10705	Predicted by at least one method		GRD74_00510	112188	112409	1	DUF2188 domain-containing protein
	104622	115327	10705	Predicted by at least one method		GRD74_00515	112476	112610	-1	DUF1508 domain-containing protein
	104622	115327	10705	Predicted by at least one method		GRD74_00520	113051	114025	-1	peptidase
	104622	115327	10705	Predicted by at least one method		GRD74_00525	114533	114805	-1	hypothetical protein
	104622	115327	10705	Predicted by at least one method		GRD74_00530	114986	115327	1	hypothetical protein
	119753	126985	7232	Predicted by at least one method		GRD74_00550	119753	120544	-1	SDR family NAD(P)-dependent oxidoreductase
	119753	126985	7232	Predicted by at least one method		GRD74_00555	120555	122942	-1	beta-glucosidase
	119753	126985	7232	Predicted by at least one method		GRD74_00560	123087	124925	-1	glycoside hydrolase family 3 protein
	119753	126985	7232	Predicted by at least one method		GRD74_00565	124995	125771	-1	ABC transporter permease subunit
	119753	126985	7232	Predicted by at least one method		GRD74_00570	125903	126985	-1	ABC transporter permease subunit
	131065	139575	8510	Predicted by at least one method		GRD74_00590	131065	132093	1	LacI family DNA-binding transcriptional regulator
	131065	139575	8510	Predicted by at least one method		GRD74_00595	132186	133817	-1	endo-1,4-beta-glycosidase
	131065	139575	8510	Predicted by at least one method		GRD74_00600	134158	134829	-1	response regulator
	131065	139575	8510	Predicted by at least one method		GRD74_00605	134826	135974	-1	hypothetical protein
	131065	139575	8510	Predicted by at least one method		GRD74_00610	135977	138148	-1	MMPL family transporter
	131065	139575	8510	Predicted by at least one method		GRD74_00615	138355	139575	1	cytochrome P450
	131065	139575	8510	Predicted by at least one method		GRD74_00620	139572	139769	1	ferredoxin
	139787	158524	18737	Predicted by at least one method		GRD74_00625	139787	140968	1	NAD(P)/FAD-dependent oxidoreductase
	139787	158524	18737	Predicted by at least one method		GRD74_00630	141027	143651	-1	beta-glucosidase
	139787	158524	18737	Predicted by at least one method		GRD74_00635	143766	144773	-1	LacI family DNA-binding transcriptional regulator
	139787	158524	18737	Predicted by at least one method		GRD74_00640	144998	147487	1	DUF4982 domain-containing protein
	139787	158524	18737	Predicted by at least one method		GRD74_00645	147505	149757	1	beta-glucosidase
	139787	158524	18737	Predicted by at least one method		GRD74_00650	149928	151094	1	family 1 glycosylhydrolase
	139787	158524	18737	Predicted by at least one method		GRD74_00655	151114	152712	1	beta-galactosidase
	139787	158524	18737	Predicted by at least one method		GRD74_00660	152746	154494	-1	family 43 glycosylhydrolase
	139787	158524	18737	Predicted by at least one method		GRD74_00665	154647	156026	1	MFS transporter
	139787	158524	18737	Predicted by at least one method		GRD74_00670	156023	158524	1	family 78 glycoside hydrolase catalytic domain
	2690225	2696012	5787	Predicted by at least one method		GRD74_12555	2690225	2690944	-1	hypothetical protein
	2690225	2696012	5787	Predicted by at least one method		GRD74_12560	2692067	2692483	-1	hypothetical protein
	2690225	2696012	5787	Predicted by at least one method		GRD74_12565	2693095	2694978	-1	DUF1906 domain-containing protein
	2690225	2696012	5787	Predicted by at least one method		GRD74_12570	2695005	2696012	-1	hypothetical protein
	3206835	3215278	8443	Predicted by at least one method		GRD74_15095	3206835	3207752	-1	DUF4238 domain-containing protein
	3206835	3215278	8443	Predicted by at least one method		GRD74_15100	3207760	3208389	-1	hypothetical protein
	3206835	3215278	8443	Predicted by at least one method		GRD74_15105	3208478	3210145	-1	N-6 DNA methylase
	3206835	3215278	8443	Predicted by at least one method		GRD74_15110	3210246	3211682	1	hypothetical protein
	3206835	3215278	8443	Predicted by at least one method		GRD74_15115	3211714	3212064	1	hypothetical protein
	3206835	3215278	8443	Predicted by at least one method		GRD74_15120	3212103	3212771	-1	hypothetical protein
	3206835	3215278	8443	Predicted by at least one method		GRD74_15125	3213243	3213636	-1	FCD domain-containing protein
	3206835	3215278	8443	Predicted by at least one method		GRD74_15130	3213908	3214342	-1	hypothetical protein
	3206835	3215278	8443	Predicted by at least one method		GRD74_15135	3214529	3215278	1	ATP-binding cassette domain-containing protein
	3279003	3283395	4392	Predicted by at least one method		GRD74_15485	3279003	3279938	-1	AAA family ATPase
	3279003	3283395	4392	Predicted by at least one method	rsmG	GRD74_15490	3280035	3280670	-1	16S rRNA (guanine(527)-N(7))-methyltransferase RsmG
	3279003	3283395	4392	Predicted by at least one method		GRD74_15495	3281219	3281776	-1	DNA-binding protein
	3279003	3283395	4392	Predicted by at least one method	yidC	GRD74_15500	3281773	3282735	-1	membrane protein insertase YidC
	3279003	3283395	4392	Predicted by at least one method	yidD	GRD74_15505	3282746	3283057	-1	membrane protein insertion efficiency factor YidD
	3279003	3283395	4392	Predicted by at least one method	rnpA	GRD74_15510	3283054	3283395	-1	ribonuclease P protein component
	3296868	3301209	4341	Predicted by at least one method		GRD74_15900	3285015	3323838	1	hypothetical protein
	3296868	3301209	4341	Predicted by at least one method		GRD74_15970	3296868	3297623	1	CAAX protease
	3296868	3301209	4341	Predicted by at least one method		GRD74_15975	3297640	3298281	-1	recombinase family protein
	3296868	3301209	4341	Predicted by at least one method		GRD74_15980	3298385	3300493	-1	heavy metal translocating P-type ATPase
	3296868	3301209	4341	Predicted by at least one method		GRD74_15985	3300724	3301209	1	hypothetical protein
	3301313	3329796	28483	Predicted by at least one method		GRD74_15900	3285015	3323838	1	hypothetical protein
	3301313	3329796	28483	Predicted by at least one method		GRD74_15990	3301313	3301897	1	DUF305 domain-containing protein
	3301313	3329796	28483	Predicted by at least one method		GRD74_15995	3302242	3302940	1	peptidoglycan DD-metalloendopeptidase family protein
	3301313	3329796	28483	Predicted by at least one method		GRD74_16000	3303051	3304307	1	peptidoglycan DD-metalloendopeptidase family protein
	3301313	3329796	28483	Predicted by at least one method		GRD74_16005	3304345	3305229	-1	hypothetical protein
	3301313	3329796	28483	Predicted by at least one method		GRD74_16010	3305348	3305647	-1	hypothetical protein
	3301313	3329796	28483	Predicted by at least one method		GRD74_16015	3305981	3306583	1	helix-turn-helix domain-containing protein
	3301313	3329796	28483	Predicted by at least one method		GRD74_16020	3306738	3307052	1	PadR family transcriptional regulator
	3301313	3329796	28483	Predicted by at least one method		GRD74_16025	3307424	3307630	1	DUF2314 domain-containing protein
	3301313	3329796	28483	Predicted by at least one method		GRD74_16030	3307764	3308261	1	hypothetical protein
	3301313	3329796	28483	Predicted by at least one method		GRD74_16035	3308306	3309001	-1	DNA-binding protein
	3301313	3329796	28483	Predicted by at least one method		GRD74_16040	3309343	3309792	1	hypothetical protein
	3301313	3329796	28483	Predicted by at least one method		GRD74_16045	3309879	3310124	1	hypothetical protein
	3301313	3329796	28483	Predicted by at least one method		GRD74_16050	3310412	3311488	1	hypothetical protein
	3301313	3329796	28483	Predicted by at least one method		GRD74_16055	3312220	3312705	1	hypothetical protein
	3301313	3329796	28483	Predicted by at least one method		GRD74_16060	3312695	3315001	1	hypothetical protein
	3301313	3329796	28483	Predicted by at least one method		GRD74_16065	3315267	3316481	-1	DUF2510 domain-containing protein
	3301313	3329796	28483	Predicted by at least one method		GRD74_16070	3316620	3317288	1	AAA family ATPase
	3301313	3329796	28483	Predicted by at least one method		GRD74_16075	3317352	3317519	1	hypothetical protein
	3301313	3329796	28483	Predicted by at least one method		GRD74_16080	3317634	3317834	1	addiction module toxin, HicA family
	3301313	3329796	28483	Predicted by at least one method		GRD74_16085	3317843	3318307	1	hypothetical protein
	3301313	3329796	28483	Predicted by at least one method		GRD74_16090	3318415	3318726	-1	winged helix-turn-helix transcriptional regulator
	3301313	3329796	28483	Predicted by at least one method		GRD74_16095	3319085	3320119	1	hypothetical protein
	3301313	3329796	28483	Predicted by at least one method		GRD74_16100	3320133	3320363	1	hypothetical protein
	3301313	3329796	28483	Predicted by at least one method		GRD74_16105	3320363	3320896	1	hypothetical protein
	3301313	3329796	28483	Predicted by at least one method		GRD74_16110	3320893	3323388	1	hypothetical protein
	3301313	3329796	28483	Predicted by at least one method		GRD74_16115	3323385	3323825	1	hypothetical protein
	3301313	3329796	28483	Predicted by at least one method		GRD74_15520	3324839	3401199	-1	transcriptional regulator
	3301313	3329796	28483	Predicted by at least one method		GRD74_15525	3326464	3326871	-1	hypothetical protein
	3301313	3329796	28483	Predicted by at least one method		GRD74_15530	3327184	3327702	-1	hypothetical protein
	3301313	3329796	28483	Predicted by at least one method		GRD74_15535	3328284	3328505	1	DUF2188 domain-containing protein
	3301313	3329796	28483	Predicted by at least one method		GRD74_15540	3328570	3328755	-1	DUF1508 domain-containing protein
	3301313	3329796	28483	Predicted by at least one method		GRD74_15545	3329611	3329796	-1	hypothetical protein
	3305981	3311488	5507	Predicted by at least one method		GRD74_15900	3285015	3323838	1	hypothetical protein
	3305981	3311488	5507	Predicted by at least one method		GRD74_16015	3305981	3306583	1	helix-turn-helix domain-containing protein
	3305981	3311488	5507	Predicted by at least one method		GRD74_16020	3306738	3307052	1	PadR family transcriptional regulator
	3305981	3311488	5507	Predicted by at least one method		GRD74_16025	3307424	3307630	1	DUF2314 domain-containing protein
	3305981	3311488	5507	Predicted by at least one method		GRD74_16030	3307764	3308261	1	hypothetical protein
	3305981	3311488	5507	Predicted by at least one method		GRD74_16035	3308306	3309001	-1	DNA-binding protein
	3305981	3311488	5507	Predicted by at least one method		GRD74_16040	3309343	3309792	1	hypothetical protein
	3305981	3311488	5507	Predicted by at least one method		GRD74_16045	3309879	3310124	1	hypothetical protein
	3305981	3311488	5507	Predicted by at least one method		GRD74_16050	3310412	3311488	1	hypothetical protein
	3341021	3376799	35778	Predicted by at least one method		GRD74_15520	3324839	3401199	-1	transcriptional regulator
	3341021	3376799	35778	Predicted by at least one method		GRD74_15625	3341021	3341455	-1	hypothetical protein
	3341021	3376799	35778	Predicted by at least one method		GRD74_15630	3341890	3345849	1	relaxase domain-containing protein
	3341021	3376799	35778	Predicted by at least one method		GRD74_15635	3346169	3346624	1	hypothetical protein
	3341021	3376799	35778	Predicted by at least one method		GRD74_15640	3346639	3347541	1	hypothetical protein
	3341021	3376799	35778	Predicted by at least one method		GRD74_15645	3347643	3348401	1	GNAT family N-acetyltransferase
	3341021	3376799	35778	Predicted by at least one method		GRD74_15650	3348405	3348878	-1	DUF4913 domain-containing protein
	3341021	3376799	35778	Predicted by at least one method		GRD74_15655	3348862	3350445	-1	TraM recognition domain-containing protein
	3341021	3376799	35778	Predicted by at least one method		GRD74_15660	3350445	3350669	-1	hypothetical protein
	3341021	3376799	35778	Predicted by at least one method		GRD74_15665	3350850	3351899	-1	hypothetical protein
	3341021	3376799	35778	Predicted by at least one method		GRD74_15670	3351922	3352380	-1	hypothetical protein
	3341021	3376799	35778	Predicted by at least one method		GRD74_15675	3352388	3353692	-1	AAA family ATPase
	3341021	3376799	35778	Predicted by at least one method		GRD74_15680	3353713	3355227	-1	ATP-binding protein
	3341021	3376799	35778	Predicted by at least one method		GRD74_15685	3355224	3356753	-1	hypothetical protein
	3341021	3376799	35778	Predicted by at least one method		GRD74_15690	3356746	3358011	-1	hypothetical protein
	3341021	3376799	35778	Predicted by at least one method		GRD74_15695	3358004	3358780	-1	hypothetical protein
	3341021	3376799	35778	Predicted by at least one method		GRD74_15700	3358808	3359158	-1	hypothetical protein
	3341021	3376799	35778	Predicted by at least one method		GRD74_15705	3359974	3361032	-1	alpha/beta fold hydrolase
	3341021	3376799	35778	Predicted by at least one method		GRD74_15710	3361122	3361940	-1	hypothetical protein
	3341021	3376799	35778	Predicted by at least one method		GRD74_15715	3362103	3362612	-1	hypothetical protein
	3341021	3376799	35778	Predicted by at least one method		GRD74_15720	3362609	3363190	-1	hypothetical protein
	3341021	3376799	35778	Predicted by at least one method		GRD74_15725	3363864	3365822	1	hypothetical protein
	3341021	3376799	35778	Predicted by at least one method		GRD74_15730	3365977	3366165	-1	hypothetical protein
	3341021	3376799	35778	Predicted by at least one method		GRD74_15735	3366167	3366724	-1	hypothetical protein
	3341021	3376799	35778	Predicted by at least one method		GRD74_15740	3366867	3367052	-1	hypothetical protein
	3341021	3376799	35778	Predicted by at least one method		GRD74_15745	3367351	3368124	1	AAA family ATPase
	3341021	3376799	35778	Predicted by at least one method		GRD74_15750	3368121	3368459	1	hypothetical protein
	3341021	3376799	35778	Predicted by at least one method		GRD74_15755	3369071	3369859	1	DUF1524 domain-containing protein
	3341021	3376799	35778	Predicted by at least one method		GRD74_15760	3369917	3370213	-1	hypothetical protein
	3341021	3376799	35778	Predicted by at least one method		GRD74_15765	3370572	3372812	1	cellulase family glycosylhydrolase
	3341021	3376799	35778	Predicted by at least one method		GRD74_15770	3373319	3373585	1	hypothetical protein
	3341021	3376799	35778	Predicted by at least one method		GRD74_15775	3373670	3373957	1	hypothetical protein
	3341021	3376799	35778	Predicted by at least one method		GRD74_15780	3373973	3374914	-1	serine protease
	3341021	3376799	35778	Predicted by at least one method		GRD74_15785	3375607	3376173	-1	hypothetical protein
	3341021	3376799	35778	Predicted by at least one method		GRD74_15790	3376170	3376799	-1	helix-turn-helix domain-containing protein
	3341021	3350669	9648	Predicted by at least one method		GRD74_15520	3324839	3401199	-1	transcriptional regulator
	3341021	3350669	9648	Predicted by at least one method		GRD74_15625	3341021	3341455	-1	hypothetical protein
	3341021	3350669	9648	Predicted by at least one method		GRD74_15630	3341890	3345849	1	relaxase domain-containing protein
	3341021	3350669	9648	Predicted by at least one method		GRD74_15635	3346169	3346624	1	hypothetical protein
	3341021	3350669	9648	Predicted by at least one method		GRD74_15640	3346639	3347541	1	hypothetical protein
	3341021	3350669	9648	Predicted by at least one method		GRD74_15645	3347643	3348401	1	GNAT family N-acetyltransferase
	3341021	3350669	9648	Predicted by at least one method		GRD74_15650	3348405	3348878	-1	DUF4913 domain-containing protein
	3341021	3350669	9648	Predicted by at least one method		GRD74_15655	3348862	3350445	-1	TraM recognition domain-containing protein
	3341021	3350669	9648	Predicted by at least one method		GRD74_15660	3350445	3350669	-1	hypothetical protein
	3351922	3363190	11268	Predicted by at least one method		GRD74_15520	3324839	3401199	-1	transcriptional regulator
	3351922	3363190	11268	Predicted by at least one method		GRD74_15670	3351922	3352380	-1	hypothetical protein
	3351922	3363190	11268	Predicted by at least one method		GRD74_15675	3352388	3353692	-1	AAA family ATPase
	3351922	3363190	11268	Predicted by at least one method		GRD74_15680	3353713	3355227	-1	ATP-binding protein
	3351922	3363190	11268	Predicted by at least one method		GRD74_15685	3355224	3356753	-1	hypothetical protein
	3351922	3363190	11268	Predicted by at least one method		GRD74_15690	3356746	3358011	-1	hypothetical protein
	3351922	3363190	11268	Predicted by at least one method		GRD74_15695	3358004	3358780	-1	hypothetical protein
	3351922	3363190	11268	Predicted by at least one method		GRD74_15700	3358808	3359158	-1	hypothetical protein
	3351922	3363190	11268	Predicted by at least one method		GRD74_15705	3359974	3361032	-1	alpha/beta fold hydrolase
	3351922	3363190	11268	Predicted by at least one method		GRD74_15710	3361122	3361940	-1	hypothetical protein
	3351922	3363190	11268	Predicted by at least one method		GRD74_15715	3362103	3362612	-1	hypothetical protein
	3351922	3363190	11268	Predicted by at least one method		GRD74_15720	3362609	3363190	-1	hypothetical protein
	3370572	3376799	6227	Predicted by at least one method		GRD74_15520	3324839	3401199	-1	transcriptional regulator
	3370572	3376799	6227	Predicted by at least one method		GRD74_15765	3370572	3372812	1	cellulase family glycosylhydrolase
	3370572	3376799	6227	Predicted by at least one method		GRD74_15770	3373319	3373585	1	hypothetical protein
	3370572	3376799	6227	Predicted by at least one method		GRD74_15775	3373670	3373957	1	hypothetical protein
	3370572	3376799	6227	Predicted by at least one method		GRD74_15780	3373973	3374914	-1	serine protease
	3370572	3376799	6227	Predicted by at least one method		GRD74_15785	3375607	3376173	-1	hypothetical protein
	3370572	3376799	6227	Predicted by at least one method		GRD74_15790	3376170	3376799	-1	helix-turn-helix domain-containing protein
	3385974	3399932	13958	Predicted by at least one method		GRD74_15520	3324839	3401199	-1	transcriptional regulator
	3385974	3399932	13958	Predicted by at least one method		GRD74_15850	3385974	3386201	-1	DUF2188 domain-containing protein
	3385974	3399932	13958	Predicted by at least one method		GRD74_15855	3386596	3387069	-1	MFS transporter
	3385974	3399932	13958	Predicted by at least one method		GRD74_15860	3387592	3388617	1	hypothetical protein
	3385974	3399932	13958	Predicted by at least one method		GRD74_15865	3389619	3390071	-1	hypothetical protein
	3385974	3399932	13958	Predicted by at least one method		GRD74_15870	3390565	3391065	1	hypothetical protein
	3385974	3399932	13958	Predicted by at least one method		GRD74_15875	3398235	3398909	-1	hypothetical protein
	3385974	3399932	13958	Predicted by at least one method		GRD74_15880	3399017	3399391	-1	hypothetical protein
	3385974	3399932	13958	Predicted by at least one method		GRD74_15885	3399567	3399752	1	hypothetical protein
	3385974	3399932	13958	Predicted by at least one method		GRD74_15890	3399753	3399932	1	hypothetical protein
OP3	5039	23776	18737	Predicted by at least one method		GQ603_15165	5039	6220	1	NAD(P)/FAD-dependent oxidoreductase
	5039	23776	18737	Predicted by at least one method		GQ603_15170	6279	8903	-1	beta-glucosidase
	5039	23776	18737	Predicted by at least one method		GQ603_15175	9018	10025	-1	LacI family DNA-binding transcriptional regulator
	5039	23776	18737	Predicted by at least one method		GQ603_15180	10250	12739	1	DUF4982 domain-containing protein
	5039	23776	18737	Predicted by at least one method		GQ603_15185	12757	15009	1	beta-glucosidase
	5039	23776	18737	Predicted by at least one method		GQ603_15190	15180	16346	1	family 1 glycosylhydrolase
	5039	23776	18737	Predicted by at least one method		GQ603_15195	16366	17964	1	beta-galactosidase
	5039	23776	18737	Predicted by at least one method		GQ603_15200	17998	19746	-1	family 43 glycosylhydrolase
	5039	23776	18737	Predicted by at least one method		GQ603_15205	19899	21278	1	MFS transporter
	5039	23776	18737	Predicted by at least one method		GQ603_15210	21275	23776	1	family 78 glycoside hydrolase catalytic domain
	16366	126161	109795	Predicted by at least one method		GQ603_15195	16366	17964	1	beta-galactosidase
	16366	126161	109795	Predicted by at least one method		GQ603_15200	17998	19746	-1	family 43 glycosylhydrolase
	16366	126161	109795	Predicted by at least one method		GQ603_15205	19899	21278	1	MFS transporter
	16366	126161	109795	Predicted by at least one method		GQ603_15210	21275	23776	1	family 78 glycoside hydrolase catalytic domain
	16366	126161	109795	Predicted by at least one method	yicI	GQ603_15215	24666	26894	-1	alpha-xylosidase
	16366	126161	109795	Predicted by at least one method		GQ603_15220	27018	27929	-1	ABC transporter permease subunit
	16366	126161	109795	Predicted by at least one method		GQ603_15225	27929	28891	-1	ABC transporter permease subunit
	16366	126161	109795	Predicted by at least one method		GQ603_15230	28965	30257	-1	extracellular solute-binding protein
	16366	126161	109795	Predicted by at least one method		GQ603_15235	30435	32072	1	family 43 glycosylhydrolase
	16366	126161	109795	Predicted by at least one method		GQ603_15240	32155	32961	1	TIM barrel protein
	16366	126161	109795	Predicted by at least one method		GQ603_15245	32958	34067	1	gfo/Idh/MocA family oxidoreductase
	16366	126161	109795	Predicted by at least one method		GQ603_15250	34225	35310	1	LacI family DNA-binding transcriptional regulator
	16366	126161	109795	Predicted by at least one method		GQ603_15255	35562	35927	1	LacI family DNA-binding transcriptional regulator
	16366	126161	109795	Predicted by at least one method		GQ603_15260	35887	36567	1	hypothetical protein
	16366	126161	109795	Predicted by at least one method		GQ603_15265	37427	38017	-1	hypothetical protein
	16366	126161	109795	Predicted by at least one method		GQ603_15270	38343	38567	-1	transposase
	16366	126161	109795	Predicted by at least one method		GQ603_15275	39680	39844	1	hypothetical protein
	16366	126161	109795	Predicted by at least one method		GQ603_15280	39979	40385	-1	hypothetical protein
	16366	126161	109795	Predicted by at least one method		GQ603_15285	42053	42247	-1	hypothetical protein
	16366	126161	109795	Predicted by at least one method		GQ603_15290	42469	43449	1	peptidase
	16366	126161	109795	Predicted by at least one method		GQ603_15295	43596	44420	-1	hypothetical protein
	16366	126161	109795	Predicted by at least one method		GQ603_15300	44801	45652	1	pectate lyase
	16366	126161	109795	Predicted by at least one method		GQ603_15305	45976	46761	-1	peptidase
	16366	126161	109795	Predicted by at least one method		GQ603_15310	48344	48541	1	hypothetical protein
	16366	126161	109795	Predicted by at least one method		GQ603_15315	49136	49894	-1	hypothetical protein
	16366	126161	109795	Predicted by at least one method		GQ603_15320	53549	53773	1	hypothetical protein
	16366	126161	109795	Predicted by at least one method		GQ603_15325	53996	54805	1	hypothetical protein
	16366	126161	109795	Predicted by at least one method		GQ603_15330	55048	55500	-1	hypothetical protein
	16366	126161	109795	Predicted by at least one method		GQ603_15335	55509	55835	-1	ribbon-helix-helix protein, CopG family
	16366	126161	109795	Predicted by at least one method		GQ603_15340	55837	56112	-1	hypothetical protein
	16366	126161	109795	Predicted by at least one method		GQ603_15345	56702	57018	1	chromosome partitioning protein
	16366	126161	109795	Predicted by at least one method		GQ603_15350	57315	57458	-1	hypothetical protein
	16366	126161	109795	Predicted by at least one method		GQ603_15355	57718	59541	1	glycoside hydrolase family 3 protein
	16366	126161	109795	Predicted by at least one method		GQ603_15360	59958	60779	-1	hypothetical protein
	16366	126161	109795	Predicted by at least one method		GQ603_15365	61160	62011	1	pectate lyase
	16366	126161	109795	Predicted by at least one method		GQ603_15370	62140	62855	1	hypothetical protein
	16366	126161	109795	Predicted by at least one method		GQ603_15375	62875	63735	-1	serine protease
	16366	126161	109795	Predicted by at least one method		GQ603_15380	64394	65006	1	helix-turn-helix domain-containing protein
	16366	126161	109795	Predicted by at least one method		GQ603_15385	65199	65906	-1	hypothetical protein
	16366	126161	109795	Predicted by at least one method		GQ603_15390	66864	67718	1	trypsin-like serine protease
	16366	126161	109795	Predicted by at least one method		GQ603_15395	68626	69630	-1	nucleotidyl transferase AbiEii/AbiGii toxin family protein
	16366	126161	109795	Predicted by at least one method		GQ603_15400	69623	70627	-1	transcriptional regulator
	16366	126161	109795	Predicted by at least one method		GQ603_15405	71179	71592	-1	hypothetical protein
	16366	126161	109795	Predicted by at least one method		GQ603_15410	72738	73001	-1	hypothetical protein
	16366	126161	109795	Predicted by at least one method		GQ603_15415	73297	73464	1	hypothetical protein
	16366	126161	109795	Predicted by at least one method		GQ603_15420	74538	74801	1	DUF3892 domain-containing protein
	16366	126161	109795	Predicted by at least one method		GQ603_15425	75111	75857	1	trypsin-like serine protease
	16366	126161	109795	Predicted by at least one method		GQ603_15430	76498	76683	-1	hypothetical protein
	16366	126161	109795	Predicted by at least one method		GQ603_15435	76732	77091	-1	hypothetical protein
	16366	126161	109795	Predicted by at least one method		GQ603_15440	77211	77669	1	hypothetical protein
	16366	126161	109795	Predicted by at least one method		GQ603_15445	77788	77997	1	hypothetical protein
	16366	126161	109795	Predicted by at least one method		GQ603_15450	78023	78866	1	cell filamentation protein
	16366	126161	109795	Predicted by at least one method		GQ603_15455	79421	80968	1	chromosome partitioning protein
	16366	126161	109795	Predicted by at least one method		GQ603_15460	81082	81747	-1	trypsin-like serine protease
	16366	126161	109795	Predicted by at least one method		GQ603_15465	82930	83091	1	hypothetical protein
	16366	126161	109795	Predicted by at least one method		GQ603_15470	83487	83876	1	single-stranded DNA-binding protein
	16366	126161	109795	Predicted by at least one method		GQ603_15475	83879	84216	1	hypothetical protein
	16366	126161	109795	Predicted by at least one method		GQ603_15480	84213	84959	1	DUF1524 domain-containing protein
	16366	126161	109795	Predicted by at least one method		GQ603_15485	85028	85723	-1	HAD-IA family hydrolase
	16366	126161	109795	Predicted by at least one method		GQ603_15490	85811	86269	-1	phosphotransferase
	16366	126161	109795	Predicted by at least one method		GQ603_15495	86998	87243	-1	hypothetical protein
	16366	126161	109795	Predicted by at least one method		GQ603_15500	87617	87922	1	hypothetical protein
	16366	126161	109795	Predicted by at least one method		GQ603_15505	87960	88199	1	hypothetical protein
	16366	126161	109795	Predicted by at least one method		GQ603_15510	88449	88694	1	hypothetical protein
	16366	126161	109795	Predicted by at least one method		GQ603_15515	88895	90820	1	hypothetical protein
	16366	126161	109795	Predicted by at least one method		GQ603_15520	91643	92275	1	AAA family ATPase
	16366	126161	109795	Predicted by at least one method		GQ603_15525	92275	92607	1	hypothetical protein
	16366	126161	109795	Predicted by at least one method		GQ603_15530	93062	94231	1	AAA family ATPase
	16366	126161	109795	Predicted by at least one method		GQ603_15535	94349	94582	1	hypothetical protein
	16366	126161	109795	Predicted by at least one method	nhaA	GQ603_15540	94639	95943	-1	Na+/H+ antiporter NhaA
	16366	126161	109795	Predicted by at least one method		GQ603_15545	96586	99706	-1	S8 family serine peptidase
	16366	126161	109795	Predicted by at least one method		GQ603_15550	100009	100203	-1	NADP-dependent isocitrate dehydrogenase
	16366	126161	109795	Predicted by at least one method		GQ603_15555	101568	102711	-1	hypothetical protein
	16366	126161	109795	Predicted by at least one method		GQ603_15560	102996	103736	-1	MBL fold metallo-hydrolase
	16366	126161	109795	Predicted by at least one method		GQ603_15565	104207	105733	1	AMP-binding protein
	16366	126161	109795	Predicted by at least one method		GQ603_15575	108826	109038	1	hypothetical protein
	16366	126161	109795	Predicted by at least one method		GQ603_15580	109041	109262	1	DUF2188 domain-containing protein
	16366	126161	109795	Predicted by at least one method		GQ603_15585	109329	109463	-1	hypothetical protein
	16366	126161	109795	Predicted by at least one method		GQ603_15590	109904	110878	-1	peptidase
	16366	126161	109795	Predicted by at least one method		GQ603_15595	111386	111685	-1	hypothetical protein
	16366	126161	109795	Predicted by at least one method		GQ603_15600	111839	112180	1	hypothetical protein
	16366	126161	109795	Predicted by at least one method		GQ603_15605	113096	113524	-1	hypothetical protein
	16366	126161	109795	Predicted by at least one method		GQ603_15610	114086	115744	1	CoA-disulfide reductase
	16366	126161	109795	Predicted by at least one method		GQ603_15615	115761	116060	1	rhodanese-like domain-containing protein
	16366	126161	109795	Predicted by at least one method		GQ603_15620	116057	116374	1	metal-sensing transcriptional repressor
	16366	126161	109795	Predicted by at least one method		GQ603_15625	116609	117400	-1	SDR family NAD(P)-dependent oxidoreductase
	16366	126161	109795	Predicted by at least one method		GQ603_15630	117411	119798	-1	beta-glucosidase
	16366	126161	109795	Predicted by at least one method		GQ603_15635	119943	121781	-1	glycoside hydrolase family 3 protein
	16366	126161	109795	Predicted by at least one method		GQ603_15640	121851	122762	-1	ABC transporter permease subunit
	16366	126161	109795	Predicted by at least one method		GQ603_15645	122759	123841	-1	ABC transporter permease subunit
	16366	126161	109795	Predicted by at least one method		GQ603_15650	123916	125193	-1	extracellular solute-binding protein
	16366	126161	109795	Predicted by at least one method		GQ603_15655	125415	126161	1	TetR family transcriptional regulator
	32958	70627	37669	Predicted by at least one method		GQ603_15240	32155	32961	1	TIM barrel protein
	32958	70627	37669	Predicted by at least one method		GQ603_15245	32958	34067	1	gfo/Idh/MocA family oxidoreductase
	32958	70627	37669	Predicted by at least one method		GQ603_15250	34225	35310	1	LacI family DNA-binding transcriptional regulator
	32958	70627	37669	Predicted by at least one method		GQ603_15255	35562	35927	1	LacI family DNA-binding transcriptional regulator
	32958	70627	37669	Predicted by at least one method		GQ603_15260	35887	36567	1	hypothetical protein
	32958	70627	37669	Predicted by at least one method		GQ603_15265	37427	38017	-1	hypothetical protein
	32958	70627	37669	Predicted by at least one method		GQ603_15270	38343	38567	-1	transposase
	32958	70627	37669	Predicted by at least one method		GQ603_15275	39680	39844	1	hypothetical protein
	32958	70627	37669	Predicted by at least one method		GQ603_15280	39979	40385	-1	hypothetical protein
	32958	70627	37669	Predicted by at least one method		GQ603_15285	42053	42247	-1	hypothetical protein
	32958	70627	37669	Predicted by at least one method		GQ603_15290	42469	43449	1	peptidase
	32958	70627	37669	Predicted by at least one method		GQ603_15295	43596	44420	-1	hypothetical protein
	32958	70627	37669	Predicted by at least one method		GQ603_15300	44801	45652	1	pectate lyase
	32958	70627	37669	Predicted by at least one method		GQ603_15305	45976	46761	-1	peptidase
	32958	70627	37669	Predicted by at least one method		GQ603_15310	48344	48541	1	hypothetical protein
	32958	70627	37669	Predicted by at least one method		GQ603_15315	49136	49894	-1	hypothetical protein
	32958	70627	37669	Predicted by at least one method		GQ603_15320	53549	53773	1	hypothetical protein
	32958	70627	37669	Predicted by at least one method		GQ603_15325	53996	54805	1	hypothetical protein
	32958	70627	37669	Predicted by at least one method		GQ603_15330	55048	55500	-1	hypothetical protein
	32958	70627	37669	Predicted by at least one method		GQ603_15335	55509	55835	-1	ribbon-helix-helix protein, CopG family
	32958	70627	37669	Predicted by at least one method		GQ603_15340	55837	56112	-1	hypothetical protein
	32958	70627	37669	Predicted by at least one method		GQ603_15345	56702	57018	1	chromosome partitioning protein
	32958	70627	37669	Predicted by at least one method		GQ603_15350	57315	57458	-1	hypothetical protein
	32958	70627	37669	Predicted by at least one method		GQ603_15355	57718	59541	1	glycoside hydrolase family 3 protein
	32958	70627	37669	Predicted by at least one method		GQ603_15360	59958	60779	-1	hypothetical protein
	32958	70627	37669	Predicted by at least one method		GQ603_15365	61160	62011	1	pectate lyase
	32958	70627	37669	Predicted by at least one method		GQ603_15370	62140	62855	1	hypothetical protein
	32958	70627	37669	Predicted by at least one method		GQ603_15375	62875	63735	-1	serine protease
	32958	70627	37669	Predicted by at least one method		GQ603_15380	64394	65006	1	helix-turn-helix domain-containing protein
	32958	70627	37669	Predicted by at least one method		GQ603_15385	65199	65906	-1	hypothetical protein
	32958	70627	37669	Predicted by at least one method		GQ603_15390	66864	67718	1	trypsin-like serine protease
	32958	70627	37669	Predicted by at least one method		GQ603_15395	68626	69630	-1	nucleotidyl transferase AbiEii/AbiGii toxin family protein
	32958	70627	37669	Predicted by at least one method		GQ603_15400	69623	70627	-1	transcriptional regulator
	88895	94582	5687	Predicted by at least one method		GQ603_15515	88895	90820	1	hypothetical protein
	88895	94582	5687	Predicted by at least one method		GQ603_15520	91643	92275	1	AAA family ATPase
	88895	94582	5687	Predicted by at least one method		GQ603_15525	92275	92607	1	hypothetical protein
	88895	94582	5687	Predicted by at least one method		GQ603_15530	93062	94231	1	AAA family ATPase
	88895	94582	5687	Predicted by at least one method		GQ603_15535	94349	94582	1	hypothetical protein
	101568	113524	11956	Predicted by at least one method		GQ603_15555	101568	102711	-1	hypothetical protein
	101568	113524	11956	Predicted by at least one method		GQ603_15560	102996	103736	-1	MBL fold metallo-hydrolase
	101568	113524	11956	Predicted by at least one method		GQ603_15565	104207	105733	1	AMP-binding protein
	101568	113524	11956	Predicted by at least one method		GQ603_15575	108826	109038	1	hypothetical protein
	101568	113524	11956	Predicted by at least one method		GQ603_15580	109041	109262	1	DUF2188 domain-containing protein
	101568	113524	11956	Predicted by at least one method		GQ603_15585	109329	109463	-1	hypothetical protein
	101568	113524	11956	Predicted by at least one method		GQ603_15590	109904	110878	-1	peptidase
	101568	113524	11956	Predicted by at least one method		GQ603_15595	111386	111685	-1	hypothetical protein
	101568	113524	11956	Predicted by at least one method		GQ603_15600	111839	112180	1	hypothetical protein
	101568	113524	11956	Predicted by at least one method		GQ603_15605	113096	113524	-1	hypothetical protein
	116609	123841	7232	Predicted by at least one method		GQ603_15625	116609	117400	-1	SDR family NAD(P)-dependent oxidoreductase
	116609	123841	7232	Predicted by at least one method		GQ603_15630	117411	119798	-1	beta-glucosidase
	116609	123841	7232	Predicted by at least one method		GQ603_15635	119943	121781	-1	glycoside hydrolase family 3 protein
	116609	123841	7232	Predicted by at least one method		GQ603_15640	121851	122762	-1	ABC transporter permease subunit
	116609	123841	7232	Predicted by at least one method		GQ603_15645	122759	123841	-1	ABC transporter permease subunit
	125415	131602	6187	Predicted by at least one method		GQ603_15655	125415	126161	1	TetR family transcriptional regulator
	125415	131602	6187	Predicted by at least one method		GQ603_15660	126250	127665	-1	beta-glucosidase
	125415	131602	6187	Predicted by at least one method		GQ603_15665	127921	128949	1	LacI family DNA-binding transcriptional regulator
	125415	131602	6187	Predicted by at least one method		GQ603_15670	129042	130673	-1	endo-1,4-beta-glycosidase
	125415	131602	6187	Predicted by at least one method		GQ603_15675	131012	131602	-1	response regulator
	292177	304759	12582	Predicted by at least one method		GQ603_00760	292177	293022	1	phosphatase PAP2 family protein
	292177	304759	12582	Predicted by at least one method		GQ603_00765	293072	293614	-1	NYN domain-containing protein
	292177	304759	12582	Predicted by at least one method		GQ603_00770	293775	293921	1	hypothetical protein
	292177	304759	12582	Predicted by at least one method		GQ603_00775	293894	294316	1	aminoacyl-tRNA hydrolase
	292177	304759	12582	Predicted by at least one method		GQ603_00780	294477	296672	-1	phage infection protein
	292177	304759	12582	Predicted by at least one method		GQ603_00785	297014	298063	-1	LLM class flavin-dependent oxidoreductase
	292177	304759	12582	Predicted by at least one method		GQ603_00790	298368	298712	1	DUF2200 family protein
	292177	304759	12582	Predicted by at least one method		GQ603_00795	298709	298936	-1	DUF2283 domain-containing protein
	292177	304759	12582	Predicted by at least one method		GQ603_00800	298936	299511	-1	TetR family transcriptional regulator
	292177	304759	12582	Predicted by at least one method		GQ603_00805	299608	300729	1	alcohol dehydrogenase catalytic domain-containing protein
	292177	304759	12582	Predicted by at least one method		GQ603_00810	301527	302180	-1	hypothetical protein
	292177	304759	12582	Predicted by at least one method		GQ603_00815	302328	302627	1	rhodanese-like domain-containing protein
	292177	304759	12582	Predicted by at least one method		GQ603_00820	302669	303253	1	hypothetical protein
	292177	304759	12582	Predicted by at least one method		GQ603_00825	303279	303593	-1	QacE family quaternary ammonium compound efflux SMR transporter
	292177	304759	12582	Predicted by at least one method		GQ603_00830	303593	303970	-1	QacE family quaternary ammonium compound efflux SMR transporter
	292177	304759	12582	Predicted by at least one method		GQ603_00835	304100	304759	-1	HAD-IA family hydrolase
	514453	518527	4074	Predicted by at least one method		GQ603_01825	514453	515481	-1	GTP pyrophosphokinase
	514453	518527	4074	Predicted by at least one method		GQ603_01830	516148	517281	-1	epoxide hydrolase
	514453	518527	4074	Predicted by at least one method		GQ603_01835	517298	518527	-1	AAA family ATPase
	2532654	2536949	4295	Predicted by at least one method		GQ603_11190	2532654	2534990	-1	hypothetical protein
	2532654	2536949	4295	Predicted by at least one method		GQ603_11195	2534994	2536949	-1	site-specific DNA-methyltransferase
	2716696	2729515	12819	Predicted by at least one method		GQ603_12100	2716696	2717415	-1	hypothetical protein
	2716696	2729515	12819	Predicted by at least one method		GQ603_12105	2717871	2718593	-1	hypothetical protein
	2716696	2729515	12819	Predicted by at least one method		GQ603_12110	2718642	2719169	-1	hypothetical protein
	2716696	2729515	12819	Predicted by at least one method		GQ603_12115	2720268	2720888	-1	hypothetical protein
	2716696	2729515	12819	Predicted by at least one method		GQ603_12120	2721576	2722652	-1	hypothetical protein
	2716696	2729515	12819	Predicted by at least one method		GQ603_12125	2722745	2723380	-1	response regulator
	2716696	2729515	12819	Predicted by at least one method		GQ603_12130	2723599	2723943	1	hypothetical protein
	2716696	2729515	12819	Predicted by at least one method		GQ603_12135	2724170	2724514	1	hypothetical protein
	2716696	2729515	12819	Predicted by at least one method		GQ603_12140	2724735	2725007	1	Lsr2 family protein
	2716696	2729515	12819	Predicted by at least one method		GQ603_12145	2725570	2725986	-1	hypothetical protein
	2716696	2729515	12819	Predicted by at least one method		GQ603_12150	2726053	2728482	-1	DUF1906 domain-containing protein
	2716696	2729515	12819	Predicted by at least one method		GQ603_12155	2728509	2728784	-1	hypothetical protein
	2716696	2729515	12819	Predicted by at least one method		GQ603_12160	2729033	2729515	-1	hypothetical protein
	3106932	3113516	6584	Predicted by at least one method		GQ603_13965	3104389	3106935	1	DUF4118 domain-containing protein
	3106932	3113516	6584	Predicted by at least one method		GQ603_13970	3106932	3107636	1	response regulator
	3106932	3113516	6584	Predicted by at least one method		GQ603_13975	3107725	3108492	1	SGNH/GDSL hydrolase family protein
	3106932	3113516	6584	Predicted by at least one method		GQ603_13980	3108590	3109111	-1	hypothetical protein
	3106932	3113516	6584	Predicted by at least one method		GQ603_13985	3109799	3109951	-1	hypothetical protein
	3106932	3113516	6584	Predicted by at least one method		GQ603_13990	3109965	3110594	-1	hypothetical protein
	3106932	3113516	6584	Predicted by at least one method	radA	GQ603_13995	3110709	3112100	1	DNA repair protein RadA
	3106932	3113516	6584	Predicted by at least one method		GQ603_14000	3112149	3112463	-1	metalloregulator ArsR/SmtB family transcription factor
	3106932	3113516	6584	Predicted by at least one method		GQ603_14005	3112575	3112733	-1	zinc transporter permease
	3106932	3113516	6584	Predicted by at least one method		GQ603_14010	3112851	3113516	-1	hypothetical protein
	3202711	3207744	5033	Predicted by at least one method		GQ603_14490	3202711	3203916	-1	hypothetical protein
	3202711	3207744	5033	Predicted by at least one method		GQ603_14495	3203913	3204767	-1	protein kinase
	3202711	3207744	5033	Predicted by at least one method		GQ603_14500	3205012	3205872	-1	aldo/keto reductase
	3202711	3207744	5033	Predicted by at least one method		GQ603_14505	3206122	3206889	1	hypothetical protein
	3202711	3207744	5033	Predicted by at least one method		GQ603_14510	3206899	3207744	1	DUF3037 domain-containing protein
	3247514	3252024	4510	Predicted by at least one method		GQ603_14735	3247514	3248380	-1	hypothetical protein
	3247514	3252024	4510	Predicted by at least one method		GQ603_14740	3248373	3249731	-1	hypothetical protein
	3247514	3252024	4510	Predicted by at least one method		GQ603_14745	3249990	3250382	-1	FCD domain-containing protein
	3247514	3252024	4510	Predicted by at least one method		GQ603_14750	3250654	3251088	-1	hypothetical protein
	3247514	3252024	4510	Predicted by at least one method		GQ603_14755	3251275	3252024	1	ATP-binding cassette domain-containing protein
	3332418	3351813	19395	Predicted by at least one method		GQ603_16095	3332418	3333452	-1	hypothetical protein
	3332418	3351813	19395	Predicted by at least one method		GQ603_16100	3333811	3334122	1	winged helix-turn-helix transcriptional regulator
	3332418	3351813	19395	Predicted by at least one method		GQ603_16105	3334230	3334694	-1	hypothetical protein
	3332418	3351813	19395	Predicted by at least one method		GQ603_16110	3334703	3334903	-1	addiction module toxin, HicA family
	3332418	3351813	19395	Predicted by at least one method		GQ603_16115	3335018	3335245	-1	hypothetical protein
	3332418	3351813	19395	Predicted by at least one method		GQ603_16120	3335249	3335917	-1	AAA family ATPase
	3332418	3351813	19395	Predicted by at least one method		GQ603_16125	3336056	3337270	1	DUF2510 domain-containing protein
	3332418	3351813	19395	Predicted by at least one method		GQ603_16130	3337536	3339842	-1	hypothetical protein
	3332418	3351813	19395	Predicted by at least one method		GQ603_16135	3339832	3340317	-1	hypothetical protein
	3332418	3351813	19395	Predicted by at least one method		GQ603_16140	3341049	3342125	-1	hypothetical protein
	3332418	3351813	19395	Predicted by at least one method		GQ603_16145	3342413	3342658	-1	hypothetical protein
	3332418	3351813	19395	Predicted by at least one method		GQ603_16150	3342745	3343194	-1	hypothetical protein
	3332418	3351813	19395	Predicted by at least one method		GQ603_16155	3343536	3344231	1	DNA-binding protein
	3332418	3351813	19395	Predicted by at least one method		GQ603_16160	3344276	3344773	-1	hypothetical protein
	3332418	3351813	19395	Predicted by at least one method		GQ603_16165	3344907	3345113	-1	DUF2314 domain-containing protein
	3332418	3351813	19395	Predicted by at least one method		GQ603_16170	3345485	3345799	-1	PadR family transcriptional regulator
	3332418	3351813	19395	Predicted by at least one method		GQ603_16175	3345954	3346556	-1	helix-turn-helix domain-containing protein
	3332418	3351813	19395	Predicted by at least one method		GQ603_16180	3346890	3347189	1	hypothetical protein
	3332418	3351813	19395	Predicted by at least one method		GQ603_16185	3347308	3348192	1	hypothetical protein
	3332418	3351813	19395	Predicted by at least one method		GQ603_16190	3348230	3349486	-1	peptidoglycan DD-metalloendopeptidase family protein
	3332418	3351813	19395	Predicted by at least one method		GQ603_16195	3349597	3350295	-1	peptidoglycan DD-metalloendopeptidase family protein
	3332418	3351813	19395	Predicted by at least one method		GQ603_16200	3350640	3351224	-1	DUF305 domain-containing protein
	3332418	3351813	19395	Predicted by at least one method		GQ603_16205	3351328	3351813	-1	hypothetical protein
	3341049	3350295	9246	Predicted by at least one method		GQ603_16140	3341049	3342125	-1	hypothetical protein
	3341049	3350295	9246	Predicted by at least one method		GQ603_16145	3342413	3342658	-1	hypothetical protein
	3341049	3350295	9246	Predicted by at least one method		GQ603_16150	3342745	3343194	-1	hypothetical protein
	3341049	3350295	9246	Predicted by at least one method		GQ603_16155	3343536	3344231	1	DNA-binding protein
	3341049	3350295	9246	Predicted by at least one method		GQ603_16160	3344276	3344773	-1	hypothetical protein
	3341049	3350295	9246	Predicted by at least one method		GQ603_16165	3344907	3345113	-1	DUF2314 domain-containing protein
	3341049	3350295	9246	Predicted by at least one method		GQ603_16170	3345485	3345799	-1	PadR family transcriptional regulator
	3341049	3350295	9246	Predicted by at least one method		GQ603_16175	3345954	3346556	-1	helix-turn-helix domain-containing protein
	3341049	3350295	9246	Predicted by at least one method		GQ603_16180	3346890	3347189	1	hypothetical protein
	3341049	3350295	9246	Predicted by at least one method		GQ603_16185	3347308	3348192	1	hypothetical protein
	3341049	3350295	9246	Predicted by at least one method		GQ603_16190	3348230	3349486	-1	peptidoglycan DD-metalloendopeptidase family protein
	3341049	3350295	9246	Predicted by at least one method		GQ603_16195	3349597	3350295	-1	peptidoglycan DD-metalloendopeptidase family protein
	3351328	3356121	4793	Predicted by at least one method		GQ603_16205	3351328	3351813	-1	hypothetical protein
	3351328	3356121	4793	Predicted by at least one method		GQ603_16210	3352044	3354152	1	heavy metal translocating P-type ATPase
	3351328	3356121	4793	Predicted by at least one method		GQ603_16215	3354256	3354897	1	recombinase family protein
	3351328	3356121	4793	Predicted by at least one method		GQ603_16220	3354914	3355669	-1	CAAX protease
	3351328	3356121	4793	Predicted by at least one method		GQ603_16225	3355882	3356121	1	hypothetical protein
	3362701	3368874	6173	Predicted by at least one method		GQ603_15680	3362701	3363691	-1	hypothetical protein
	3362701	3368874	6173	Predicted by at least one method		GQ603_15685	3363688	3364473	-1	hypothetical protein
	3362701	3368874	6173	Predicted by at least one method		GQ603_15690	3364470	3364820	-1	hypothetical protein
	3362701	3368874	6173	Predicted by at least one method		GQ603_15695	3364820	3365488	-1	hypothetical protein
	3362701	3368874	6173	Predicted by at least one method		GQ603_15700	3365608	3366744	-1	alpha/beta fold hydrolase
	3362701	3368874	6173	Predicted by at least one method		GQ603_15705	3366741	3367658	-1	hypothetical protein
	3362701	3368874	6173	Predicted by at least one method		GQ603_15710	3367655	3368119	-1	hypothetical protein
	3362701	3368874	6173	Predicted by at least one method		GQ603_15715	3368206	3368874	-1	XRE family transcriptional regulator
	3382150	3389488	7338	Predicted by at least one method		GQ603_15780	3382150	3382383	-1	hypothetical protein
	3382150	3389488	7338	Predicted by at least one method		GQ603_15785	3382639	3383616	-1	hypothetical protein
	3382150	3389488	7338	Predicted by at least one method		GQ603_15790	3384017	3385246	-1	hypothetical protein
	3382150	3389488	7338	Predicted by at least one method		GQ603_15795	3385413	3385772	1	DUF2384 domain-containing protein
	3382150	3389488	7338	Predicted by at least one method		GQ603_15800	3385797	3386336	1	RES domain-containing protein
	3382150	3389488	7338	Predicted by at least one method		GQ603_15805	3386521	3387762	-1	hypothetical protein
	3382150	3389488	7338	Predicted by at least one method		GQ603_15810	3388252	3388863	1	hypothetical protein
	3382150	3389488	7338	Predicted by at least one method		GQ603_15815	3388877	3389488	-1	hypothetical protein
	3392333	3397077	4744	Predicted by at least one method		GQ603_15835	3392333	3393259	1	LysR family transcriptional regulator
	3392333	3397077	4744	Predicted by at least one method	glnA	GQ603_15840	3393839	3395263	1	type I glutamate--ammonia ligase
	3392333	3397077	4744	Predicted by at least one method	ilvD	GQ603_15845	3395380	3397077	-1	dihydroxy-acid dehydratase
	3404144	3415016	10872	Predicted by at least one method		GQ603_15895	3404144	3404848	-1	hypothetical protein
	3404144	3415016	10872	Predicted by at least one method		GQ603_15900	3405626	3406621	1	hypothetical protein
	3404144	3415016	10872	Predicted by at least one method		GQ603_15905	3406719	3407531	1	hypothetical protein
	3404144	3415016	10872	Predicted by at least one method		GQ603_15910	3407950	3408783	1	trypsin-like serine protease
	3404144	3415016	10872	Predicted by at least one method		GQ603_15915	3411190	3411864	-1	hypothetical protein
	3404144	3415016	10872	Predicted by at least one method		GQ603_15920	3411972	3412346	-1	hypothetical protein
	3404144	3415016	10872	Predicted by at least one method		GQ603_15925	3412522	3412707	1	hypothetical protein
	3404144	3415016	10872	Predicted by at least one method		GQ603_15930	3412708	3412887	1	hypothetical protein
	3404144	3415016	10872	Predicted by at least one method		GQ603_15935	3413075	3414019	-1	nucleotidyl transferase AbiEii/AbiGii toxin family protein
	3404144	3415016	10872	Predicted by at least one method		GQ603_15940	3414012	3415016	-1	transcriptional regulator
	3417607	3421629	4022	Predicted by at least one method		GQ603_15955	3417607	3417828	1	DUF2188 domain-containing protein
	3417607	3421629	4022	Predicted by at least one method		GQ603_15960	3418114	3418359	1	helix-turn-helix domain-containing protein
	3417607	3421629	4022	Predicted by at least one method		GQ603_15965	3418558	3419265	-1	hypothetical protein
	3417607	3421629	4022	Predicted by at least one method		GQ603_15970	3419634	3419906	1	hypothetical protein
	3417607	3421629	4022	Predicted by at least one method		GQ603_15975	3419903	3420277	1	hypothetical protein
	3417607	3421629	4022	Predicted by at least one method		GQ603_15980	3420471	3421181	1	hypothetical protein
	3417607	3421629	4022	Predicted by at least one method		GQ603_15985	3421210	3421629	-1	hypothetical protein
	3430753	3466255	35502	Predicted by at least one method		GQ603_16020	3429707	3430756	-1	hypothetical protein
	3430753	3466255	35502	Predicted by at least one method		GQ603_16025	3430753	3431238	-1	hypothetical protein
	3430753	3466255	35502	Predicted by at least one method		GQ603_16030	3431248	3432498	-1	MinD/ParA family protein
	3430753	3466255	35502	Predicted by at least one method		GQ603_16035	3432508	3434013	-1	ATP-binding protein
	3430753	3466255	35502	Predicted by at least one method		GQ603_16040	3434013	3435542	-1	hypothetical protein
	3430753	3466255	35502	Predicted by at least one method		GQ603_16270	3437696	3437923	1	hypothetical protein
	3430753	3466255	35502	Predicted by at least one method		GQ603_16275	3437993	3438295	-1	ArsR family transcriptional regulator
	3430753	3466255	35502	Predicted by at least one method		GQ603_16280	3438540	3439785	1	hypothetical protein
	3430753	3466255	35502	Predicted by at least one method		GQ603_16285	3439833	3440219	1	hypothetical protein
	3430753	3466255	35502	Predicted by at least one method		GQ603_16290	3440228	3440956	1	hypothetical protein
	3430753	3466255	35502	Predicted by at least one method		GQ603_16295	3440956	3442353	1	hypothetical protein
	3430753	3466255	35502	Predicted by at least one method		GQ603_16300	3442350	3444032	1	hypothetical protein
	3430753	3466255	35502	Predicted by at least one method		GQ603_16305	3444029	3445600	1	ATP/GTP-binding protein
	3430753	3466255	35502	Predicted by at least one method		GQ603_16310	3445615	3446718	1	hypothetical protein
	3430753	3466255	35502	Predicted by at least one method		GQ603_16315	3446715	3447170	1	hypothetical protein
	3430753	3466255	35502	Predicted by at least one method		GQ603_16320	3447164	3447691	1	hypothetical protein
	3430753	3466255	35502	Predicted by at least one method		GQ603_16325	3447763	3448110	1	hypothetical protein
	3430753	3466255	35502	Predicted by at least one method		GQ603_16330	3448107	3448897	1	DUF1524 domain-containing protein
	3430753	3466255	35502	Predicted by at least one method		GQ603_16335	3448955	3449251	-1	hypothetical protein
	3430753	3466255	35502	Predicted by at least one method		GQ603_16340	3449610	3451850	1	cellulase family glycosylhydrolase
	3430753	3466255	35502	Predicted by at least one method		GQ603_16345	3452309	3452623	1	hypothetical protein
	3430753	3466255	35502	Predicted by at least one method		GQ603_16350	3452708	3452995	1	hypothetical protein
	3430753	3466255	35502	Predicted by at least one method		GQ603_16355	3453011	3453952	-1	serine protease
	3430753	3466255	35502	Predicted by at least one method		GQ603_16360	3454636	3455202	-1	hypothetical protein
	3430753	3466255	35502	Predicted by at least one method		GQ603_16365	3455199	3455828	-1	helix-turn-helix domain-containing protein
	3430753	3466255	35502	Predicted by at least one method		GQ603_16370	3456861	3457622	1	hypothetical protein
	3430753	3466255	35502	Predicted by at least one method		GQ603_16375	3459020	3459532	-1	hypothetical protein
	3430753	3466255	35502	Predicted by at least one method		GQ603_16380	3460118	3460348	1	hypothetical protein
	3430753	3466255	35502	Predicted by at least one method		GQ603_16385	3460646	3462151	1	replication protein
	3430753	3466255	35502	Predicted by at least one method		GQ603_16390	3462766	3463485	1	hypothetical protein
	3430753	3466255	35502	Predicted by at least one method		GQ603_16395	3463482	3465566	1	type IV secretion system DNA-binding domain-containing protein
	3430753	3466255	35502	Predicted by at least one method		GQ603_16400	3466046	3466255	1	addiction module toxin, HicA family
	3432508	3442353	9845	Predicted by at least one method		GQ603_16035	3432508	3434013	-1	ATP-binding protein
	3432508	3442353	9845	Predicted by at least one method		GQ603_16040	3434013	3435542	-1	hypothetical protein
	3432508	3442353	9845	Predicted by at least one method		GQ603_16270	3437696	3437923	1	hypothetical protein
	3432508	3442353	9845	Predicted by at least one method		GQ603_16275	3437993	3438295	-1	ArsR family transcriptional regulator
	3432508	3442353	9845	Predicted by at least one method		GQ603_16280	3438540	3439785	1	hypothetical protein
	3432508	3442353	9845	Predicted by at least one method		GQ603_16285	3439833	3440219	1	hypothetical protein
	3432508	3442353	9845	Predicted by at least one method		GQ603_16290	3440228	3440956	1	hypothetical protein
	3432508	3442353	9845	Predicted by at least one method		GQ603_16295	3440956	3442353	1	hypothetical protein
	3432508	3442353	9845	Predicted by at least one method		GQ603_16300	3442350	3444032	1	hypothetical protein
	3446715	3459532	12817	Predicted by at least one method		GQ603_16310	3445615	3446718	1	hypothetical protein
	3446715	3459532	12817	Predicted by at least one method		GQ603_16315	3446715	3447170	1	hypothetical protein
	3446715	3459532	12817	Predicted by at least one method		GQ603_16320	3447164	3447691	1	hypothetical protein
	3446715	3459532	12817	Predicted by at least one method		GQ603_16325	3447763	3448110	1	hypothetical protein
	3446715	3459532	12817	Predicted by at least one method		GQ603_16330	3448107	3448897	1	DUF1524 domain-containing protein
	3446715	3459532	12817	Predicted by at least one method		GQ603_16335	3448955	3449251	-1	hypothetical protein
	3446715	3459532	12817	Predicted by at least one method		GQ603_16340	3449610	3451850	1	cellulase family glycosylhydrolase
	3446715	3459532	12817	Predicted by at least one method		GQ603_16345	3452309	3452623	1	hypothetical protein
	3446715	3459532	12817	Predicted by at least one method		GQ603_16350	3452708	3452995	1	hypothetical protein
	3446715	3459532	12817	Predicted by at least one method		GQ603_16355	3453011	3453952	-1	serine protease
	3446715	3459532	12817	Predicted by at least one method		GQ603_16360	3454636	3455202	-1	hypothetical protein
	3446715	3459532	12817	Predicted by at least one method		GQ603_16365	3455199	3455828	-1	helix-turn-helix domain-containing protein
	3446715	3459532	12817	Predicted by at least one method		GQ603_16370	3456861	3457622	1	hypothetical protein
	3446715	3459532	12817	Predicted by at least one method		GQ603_16375	3459020	3459532	-1	hypothetical protein

## Sheet: Table_S3
Table S3. Exclusive genes present in strains VL527, MSF322 and OP3 derived from pangenome analysis.
Strain	Locus tag	Protein	aCOG category	Description	Pfam top hit Identifier	Pfam description
VL527	GRD61_RS00215	hypothetical protein	K	helix_turn _helix lactose operon repressor	Peripla_BP_1	Periplasmic binding proteins and sugar binding domain of LacI family
	GRD61_RS00220	LacI family transcriptional regulator	-	-	-	-
	GRD61_RS00295	hypothetical protein	-	-	-	-
	GRD61_RS00390	hypothetical protein	-	-	-	-
	GRD61_RS00550	hypothetical protein	-	-	-	-
	GRD61_RS01035	acetate kinase	-	-	-	-
	GRD61_RS01730	PH domain-containing protein	-	-	-	-
	GRD61_RS02125	LacI family transcriptional regulator	-	-	-	-
	GRD61_RS02130	Gfo/Idh/MocA family oxidoreductase	-	-	-	-
	GRD61_RS02135	carbohydrate ABC transporter substrate-binding protein	-	-	-	-
	GRD61_RS02140	sugar ABC transporter permease	-	-	-	-
	GRD61_RS02145	carbohydrate ABC transporter permease	-	-	-	-
	GRD61_RS02455	restriction endonuclease subunit S	-	-	-	-
	GRD61_RS02470	hypothetical protein	L	Cleaves both 3' and 5' ssDNA extremities of branched DNA structures	-	-
	GRD61_RS02475	hypothetical protein	L	Cleaves both 3' and 5' ssDNA extremities of branched DNA structures	-	-
	GRD61_RS03430	NACHT domain-containing protein	-	-	-	-
	GRD61_RS03545	hypothetical protein	M	heme binding	-	-
	GRD61_RS03825	phosphotransferase	-	-	-	-
	GRD61_RS03830	lanthionine synthetase C family protein	-	-	-	-
	GRD61_RS04130	hypothetical protein	S	phosphatase homologous to the C-terminal domain of histone macroH2A1	-	-
	GRD61_RS04135	HEPN domain-containing protein	-	-	-	-
	GRD61_RS04305	pentapeptide repeat-containing protein	-	-	-	-
	GRD61_RS04350	hypothetical protein	-	-	-	-
	GRD61_RS04860	hypothetical protein	-	-	-	-
	GRD61_RS05205	AAA family ATPase	-	-	-	-
	GRD61_RS05210	HNH endonuclease	-	-	-	-
	GRD61_RS06610	sialate O-acetylesterase	-	-	-	-
	GRD61_RS06995	cryptochrome/photolyase family protein	-	-	-	-
	GRD61_RS07655	GNAT family N-acetyltransferase	-	-	-	-
	GRD61_RS08795	hypothetical protein	-	-	-	-
	GRD61_RS11190	MFS transporter	-	-	-	-
	GRD61_RS11245	hypothetical protein	-	-	-	-
	GRD61_RS11715	GNAT family N-acetyltransferase	-	-	-	-
	GRD61_RS11785	hypothetical protein	-	-	-	-
	GRD61_RS11790	hypothetical protein	-	-	-	-
	GRD61_RS12520	methylisocitrate lyase	-	-	-	-
	GRD61_RS12525	nucleotide pyrophosphohydrolase	-	-	-	-
	GRD61_RS12530	AAA family ATPase	-	-	-	-
	GRD61_RS12535	hypothetical protein	-	-	-	-
	GRD61_RS12760	hypothetical protein	-	-	-	-
	GRD61_RS12810	AAA family ATPase	-	-	-	-
	GRD61_RS12870	ABC transporter ATP-binding protein	-	-	-	-
	GRD61_RS13055	peptidase	-	-	-	-
	GRD61_RS14040	hypothetical protein	-	-	-	-
	GRD61_RS14290	hypothetical protein	-	-	-	-
	GRD61_RS14570	hypothetical protein	-	-	-	-
	GRD61_RS15110	AAA family ATPase	-	-	-	-
	GRD61_RS15115	hypothetical protein	-	-	bacHORMA_2	Bacterial HORMA domain 2
	GRD61_RS15125	hypothetical protein	-	-	S_4TM	SMODS-associating 4TM effector domain
MSF322	GRD74_RS00220	hypothetical protein	-	-	-	-
	GRD74_RS00225	hypothetical protein	-	-	-	-
	GRD74_RS00300	hypothetical protein	-	-	-	-
	GRD74_RS00410	hypothetical protein	-	-	-	-
	GRD74_RS01030	DUF2690 domain-containing protein	-	-	-	-
	GRD74_RS01035	helix-turn-helix domain-containing protein	-	-	-	-
	GRD74_RS01040	hypothetical protein	-	-	-	-
	GRD74_RS01045	NAD(P)H-dependent oxidoreductase	-	-	-	-
	GRD74_RS01075	hypothetical protein	-	-	-	-
	GRD74_RS01595	class I SAM-dependent methyltransferase	-	-	-	-
	GRD74_RS01860	Lsr2 family protein	-	-	-	-
	GRD74_RS02250	DUF805 domain-containing protein	-	-	-	-
	GRD74_RS02410	AAA family ATPase	-	-	-	-
	GRD74_RS02595	GrpB family protein	-	-	-	-
	GRD74_RS02785	energy transducer TonB	-	-	-	-
	GRD74_RS03625	histidine phosphatase family protein	-	-	-	-
	GRD74_RS03630	AAA domain-containing protein	-	-	-	-
	GRD74_RS03635	hypothetical protein	S	Putative metallopeptidase domain	DUF2201_N	Putative metallopeptidase domain
	GRD74_RS03640	alpha/beta hydrolase	-	-	-	-
	GRD74_RS03645	hypothetical protein	HJ	ligase activity	-	-
	GRD74_RS04555	C40 family peptidase	-	-	-	-
	GRD74_RS06740	CDGSH iron-sulfur domain-containing protein	-	-	-	-
	GRD74_RS08035	alpha/beta hydrolase	-	-	-	-
	GRD74_RS09715	hypothetical protein	T	diguanylate cyclase activity	-	-
	GRD74_RS11005	MarR family transcriptional regulator	-	-	-	-
	GRD74_RS11205	hypothetical protein	M	Peptidase family S41	Peptidase_S41	Peptidase family S41
	GRD74_RS11680	sce7726 family protein	-	-	-	-
	GRD74_RS11685	hypothetical protein	S	Beta protein	Beta_protein	Beta protein
	GRD74_RS12080	hypothetical protein	-	-	-	-
	GRD74_RS12345	hypothetical protein	-	-	-	-
	GRD74_RS12885	peptidase	-	-	-	-
	GRD74_RS13465	alanine racemase	-	-	-	-
	GRD74_RS13940	DUF262 domain-containing protein	-	-	-	-
	GRD74_RS14025	hypothetical protein	L	PLD-like domain	PLDc_2	PLD-like domain
	GRD74_RS14030	SAM-dependent methyltransferase	-	-	-	-
	GRD74_RS15895	hypothetical protein	-	-	-	-
	GRD74_RS15900	hypothetical protein	-	-	-	-
	GRD74_RS15905	hypothetical protein	-	-	-	-
	GRD74_RS15920	DUF2188 domain-containing protein	-	-	-	-
	GRD74_RS15925	MFS transporter	-	-	-	-
	GRD74_RS15935	hypothetical protein	-	-	-	-
	GRD74_RS15940	hypothetical protein	NU	Tfp pilus assembly protein FimV	-	-
	GRD74_RS15995	single-stranded DNA-binding protein	-	-	-	-
OP3	GQ603_RS16460	type IV secretion system DNA-binding domain-containing protein	-	-	-	-
	GQ603_RS16445	hypothetical protein	-	-	-	-
	GQ603_RS16440	hypothetical protein	-	-	-	-
	GQ603_RS16435	hypothetical protein	-	-	-	-
	GQ603_RS16385	hypothetical protein	-	-	-	-
	GQ603_RS16330	hypothetical protein	-	-	PLDc_N	Phospholipase_D-nuclease N-terminal
	GQ603_RS16325	single-stranded DNA-binding protein	-	-	-	-
	GQ603_RS16105	hypothetical protein	-	-	-	-
	GQ603_RS16045	hypothetical protein	-	-	-	-
	GQ603_RS16040	hypothetical protein	-	-	-	-
	GQ603_RS16035	hypothetical protein	-	-	-	-
	GQ603_RS16030	hypothetical protein	-	-	-	-
	GQ603_RS16025	hypothetical protein	-	-	-	-
	GQ603_RS16020	Hin recombinase	-	-	-	-
	GQ603_RS15960	hypothetical protein	-	-	-	-
	GQ603_RS15955	DUF4935 domain-containing protein	-	-	-	-
	GQ603_RS15930	universal stress protein	-	-	-	-
	GQ603_RS15925	2,3-bisphosphoglycerate-dependent phosphoglycerate mutase	-	-	-	-
	GQ603_RS15920	hypothetical protein	D	Important for reducing fluoride concentration in the cell, thus reducing its toxicity	CRCB	CrcB-like protein, Camphor Resistance (CrcB)
	GQ603_RS15915	CrcB family protein	-	-	-	-
	GQ603_RS15910	inorganic diphosphatase	-	-	-	-
	GQ603_RS15905	phosphopyruvate hydratase	-	-	-	-
	GQ603_RS15890	LysR family transcriptional regulator	-	-	-	-
	GQ603_RS15885	TDT family transporter	-	-	-	-
	GQ603_RS15875	recombinase family protein	-	-	-	-
	GQ603_RS15870	hypothetical protein	-	-	-	-
	GQ603_RS15865	hypothetical protein	-	-	-	-
	GQ603_RS15860	hypothetical protein	-	-	-	-
	GQ603_RS15855	RES domain-containing protein	-	-	-	-
	GQ603_RS15850	DUF2384 domain-containing protein	-	-	-	-
	GQ603_RS15845	hypothetical protein	-	-	-	-
	GQ603_RS15840	hypothetical protein	-	-	-	-
	GQ603_RS15835	hypothetical protein	-	-	-	-
	GQ603_RS15825	Lsr2 family protein	-	-	-	-
	GQ603_RS15805	hypothetical protein	-	-	-	-
	GQ603_RS15790	hypothetical protein	-	-	-	-
	GQ603_RS15785	DUF3560 domain-containing protein	-	-	-	-
	GQ603_RS15660	hypothetical protein	-	-	-	-
	GQ603_RS15630	hypothetical protein	-	-	-	-
	GQ603_RS15565	hypothetical protein	-	-	-	-
	GQ603_RS15560	hypothetical protein	-	-	-	-
	GQ603_RS15555	hypothetical protein	-	-	-	-
	GQ603_RS15550	hypothetical protein	-	-	-	-
	GQ603_RS15415	hypothetical protein	-	-	-	-
	GQ603_RS14830	pyridoxamine 5'-phosphate oxidase	-	-	-	-
	GQ603_RS14780	hypothetical protein	-	-	-	-
	GQ603_RS14775	hypothetical protein	-	-	-	-
	GQ603_RS14635	ASCH domain-containing protein	-	-	-	-
	GQ603_RS14550	DUF3037 domain-containing protein	-	-	-	-
	GQ603_RS14545	hypothetical protein	-	-	-	-
	GQ603_RS14535	serine/threonine protein kinase	-	-	-	-
	GQ603_RS14530	hypothetical protein	-	-	-	-
	GQ603_RS14030	hypothetical protein	-	-	-	-
	GQ603_RS14025	hypothetical protein	-	-	-	-
	GQ603_RS14020	hypothetical protein	-	-	-	-
	GQ603_RS13560	TIGR04255 family protein	-	-	-	-
	GQ603_RS13555	hypothetical protein	-	-	-	-
	GQ603_RS13550	hypothetical protein	-	-	-	-
	GQ603_RS13545	glycosyltransferase family 9 protein	-	-	-	-
	GQ603_RS12455	peptidase	-	-	-	-
	GQ603_RS12190	hypothetical protein	-	-	-	-
	GQ603_RS12185	hypothetical protein	-	-	-	-
	GQ603_RS12165	hypothetical protein	-	-	-	-
	GQ603_RS11220	site-specific DNA-methyltransferase	-	-	-	-
	GQ603_RS11215	DEAD/DEAH box helicase family protein	-	-	-	-
	GQ603_RS06515	cell division ATP-binding protein FtsE	-	-	-	-
	GQ603_RS06135	hypothetical protein	-	-	-	-
	GQ603_RS06130	hypothetical protein	-	-	-	-
	GQ603_RS06125	hypothetical protein	-	-	-	-
	GQ603_RS06120	hypothetical protein	-	-	-	-
	GQ603_RS06115	hypothetical protein	-	-	-	-
	GQ603_RS06110	hypothetical protein	-	-	-	-
	GQ603_RS05970	hypothetical protein	-	-	-	-
	GQ603_RS03710	hypothetical protein	-	-	-	-
	GQ603_RS03215	hypothetical protein	-	-	-	-
	GQ603_RS03105	hypothetical protein	-	-	-	-
	GQ603_RS03100	hypothetical protein	-	-	-	-
	GQ603_RS01905	hypothetical protein	L	Cleaves both 3' and 5' ssDNA extremities of branched DNA structures	-	-
	GQ603_RS01890	hypothetical protein	L	Type I restriction modification DNA specificity domain	-	-
	GQ603_RS01835	RelA/SpoT domain-containing protein	-	-	-	-
	GQ603_RS01730	AAA family ATPase	-	-	-	-
	GQ603_RS01725	DUF2130 domain-containing protein	-	-	-	-
	GQ603_RS01720	KTSC domain-containing protein	-	-	-	-
	GQ603_RS01560	hypothetical protein	-	-	-	-
	GQ603_RS01550	TIR domain-containing protein	-	-	-	-
	GQ603_RS01130	hypothetical protein	G	Glycosyl hydrolase family 65, N-terminal domain	Glyco_hyd_65N_2	Glycosyl hydrolase family 65, N-terminal domain
	GQ603_RS00995	hypothetical protein	S	Amine oxidase	-	-
	GQ603_RS00785	phage infection protein	-	-	-	-
	GQ603_RS00775	hypothetical protein	-	-	-	-
	GQ603_RS00770	NYN domain-containing protein	-	-	-	-
	GQ603_RS00350	hypothetical protein	-	-	-	-
aCOG category was obtained using eggNOG server

## Sheet: Table_S4
	Table S4. Strains of C. michiganensis species used for phylogenomic analysis
	Genus	Species	Strain	Host	Geographic location	Genome status	Size (Mb)	Plasmid No.	G + C (%)	Scaffolds	RefSeq Assembly Accession N°	Reference
	Clavibacter	michiganensis	VL527	Tomato	Chile	Complete genome	3.32	1	72.6	-	CP047054, CP047055	This study
	Clavibacter	michiganensis	MSF322	Tomato	Chile	Complete genome	3.28	2	72.6	-	CP047051, CP047052, CP047053	This study
	Clavibacter	michiganensis	OP3	Tomato	Chile	Draft	3.46	nd	72.4	5	WTCS00000000	This study
	Clavibacter	michiganensis	LMG 7333T	Tomato	Hungary	Draft	3.39	nd	72.6	5	GCF_002240575.1	Zgurskaya et al., 1993; Li and Yuan, 2017
	Clavibacter	michiganensis	NCPPB 382	Tomato	United Kingdom	Complete genome	3.39	2	72.5	-	GCF_000063485.1	Gartemann et al., 2003
	Clavibacter	michiganensis	CAYO001	Tomato	United States	Draft	3.33	2	72.7	1	GCF_002151005.1	Thapa et al., 2017
	Clavibacter	michiganensis	CA00001	Tomato	United States	Draft	3.47	2	72.4	107	GCF_002151105.1	Thapa et al., 2017
	Clavibacter	michiganensis	CA00002	Tomato	United States	Draft	3.28	2	72.7	1	GCF_002150985.1	Thapa et al., 2017
	Clavibacter	michiganensis	CASJ001	Tomato	United States	Draft	3.31	1	72.7	6	GCA_002150925.1	Thapa et al., 2017
	Clavibacter	michiganensis	CASJ002	Tomato	United States	Draft	3.28	2	72.8	1	GCF_002150935.1	Thapa et al., 2017
	Clavibacter	michiganensis	CASJ003	Tomato	United States	Draft	3.25	2	72.6	423	GCF_002151065.1	Thapa et al., 2017
	Clavibacter	michiganensis	CASJ004	Tomato	United States	Draft	3.31	2	72.5	469	GCF_002159015.1	Thapa et al., 2017
	Clavibacter	michiganensis	CASJ005	Tomato	United States	Draft	3.2	2	72.4	313	GCF_002151055.1	Thapa et al., 2017
	Clavibacter	michiganensis	CASJ006	Tomato	United States	Draft	3.36	2	72.6	2	GCF_002150945.1	Thapa et al., 2017
	Clavibacter	michiganensis	CASJ007	Tomato	United States	Draft	3.35	1	72.7	10	GCA_002151045.1	Thapa et al., 2017
	Clavibacter	michiganensis	CASJ008	Tomato	United States	Draft	3.4	2	72.3	32	GCF_002151305.1	Thapa et al., 2017
	Clavibacter	californiensis	CFBP 8216T	Tomato	United States	Draft	3.2	nd	72.7	811	GCF_003576155.1	Yasuhara-Bell & Alvarez, 2015
	Clavibacter	capsici	PF008T	Pepper	South Korea	Complete genome	3.24	2	73.2	-	GCF_001280205.1	Oh et al., 2016; Li et al., 2018
	Clavibacter	chilensis	CFBP 8217T	Tomato	The Netherlands	Draft	3.04	nd	73.5	1002	GCF_003576365.1	Yasuhara-Bell & Alvarez, 2015; Osdaghi et al., 2018
	Clavibacter	insidiosus	CFBP 2404T	Alfalfa	United States	Draft	3.3	nd	72.8	73	GCF_003693415.1	Unpublished
	Clavibacter	insidiosus	R1-3	Legume	United States	Complete genome	3.39	3	72.6	-	GCF_003076335.1	Lu et al., 2015
	Clavibacter	insidiosus	R1-1	Legume	United States	Complete genome	3.41	3	72.6	-	GCF_000958465.1	Lu et al., 2015
	Clavibacter	insidiosus	CFBP 1195	Alfalfa	United Kingdom	Draft	3.2	nd	72.8	805	GCF_003576095.1	Osdaghi et al., 2018
	Clavibacter	insidiosus	ATCC 10253	Alfalfa	United States	Complete genome	3.24	1	72.8	-	GCF_003076355.1	Davis et al., 1984; Osdaghi et al., 2018
	Clavibacter	insidiosus	CFBP 6488	Alfalfa	Czech Republic	Draft	3.23	nd	72.2	1892	GCA_003576105.1	Davis et al., 1984; Osdaghi et al., 2018
	Clavibacter	nebraskensis	NCPPB 2581T	Maize	Unknown	Complete genome	3.06	0	73	-	GCF_000355695.1	Davis et al., 1984
	Clavibacter	nebraskensis	DOAB 395	Maize	United States	Draft	3.01	nd	72.9	25	GCF_001643055.1	Unpublished
	Clavibacter	nebraskensis	DOAB 397	Maize	Canada	Draft	3.06	nd	73	28	GCF_000966585.1	Unpublished
	Clavibacter	nebraskensis	CFBP 7577	Maize	Unknown	Draft	2.99	nd	72.7	1272	GCA_003576125.1	Osdaghi et al., 2018
	Clavibacter	phaseoli	CFBP 8627T	Bean	Spain	Draft	3.05	nd	73.5	1009	GCF_003576445.1	González and Trapiello, 2014; Osdaghi et al., 2018
	Clavibacter	sepedonicus	ATCC 33113T	Potato	Canada	Complete genome	3.4	2	72.4	-	GCF_000069225.1	Zgurskaya et al., 1993
	Clavibacter	sepedonicus	CFIA-CsR14	Potato	Canada	Draft	3.41	nd	72.4	6	GCF_002240585.1	Li and Yuan, 2017
	Clavibacter	sepedonicus	CFIA-Cs3N	Potato	Canada	Draft	3.36	nd	72.4	5	GCF_002240555.1	Li and Yuan, 2017
	Clavibacter	tessellarius	ATCC 33566T	Wheat	United States	Draft	3.32	nd	73.7	2	GCF_002240635.1	Davis et al., 1984
	Clavibacter	tessellarius	DOAB 609	Wheat	United States	Draft	3.3	nd	73.2	61	GCF_001618005.1	Unpublished
	Clavibacter	sp.	a CFBP 8017	Tomato seeds	The Netherlands	Draft	3.17	nd	73.5	65	GCF_002151185.1	Thapa et al., 2017
	Clavibacter	sp.	a CFBP 8019	Tomato seeds	United States	Draft	3.02	nd	73.5	18	GCF_002151125.1	Thapa et al., 2017
	Clavibacter	sp.	a CFBP 7494	Tomato seeds	Chile	Draft	3.31	nd	73.3	15	GCF_002151165.1	Thapa et al., 2017
	Clavibacter	sp.	a CFBP 7576	Tomato	United States	Draft	3.34	2	72.8	374	GCF_002151115.1	Thapa et al., 2017
	Clavibacter	sp.	a CASJ009	Tomato stem	United States	Draft	3.27	1	73.6	2	GCF_002150995.1	Thapa et al., 2017
	Clavibacter	sp.	Z001	Unknown	Unknown	Draft	3.3	nd	73	39	GCF_002931335.1	Unpublished
	Clavibacter	sp.	Z002	Unknown	Unknown	Draft	3.32	nd	72.8	44	GCF_002931295.1	Unpublished
	Clavibacter	sp.	AY1B2		United States	Draft	3.34	nd	72.6	42	GCF_002931175.1	Unpublished
	Clavibacter	sp.	AY1A6	Unknown	Unknown	Draft	3.41	nd	73.4	75	GCF_002931155.1	Unpublished
	Clavibacter	sp.	AY1B3	Unknown	Unknown	Draft	3.35	nd	73.4	62	GCF_002931135.1	Unpublished
	Clavibacter	sp.	AY2B8	Unknown	Unknown	Draft	3.69	nd	66.3	33	GCF_002931035.1	Unpublished
	Clavibacter	sp.	CF11	Soil	China	Draft	3.12	nd	73.6	57	GCF_000785165.1	Du et al., 2015
	Clavibacter	sp.	CFBP 7493	Tomato	Unknown	Draft	3.27	nd	72.9	782	GCF_003576195.1	Osdaghi et al., 2018
	Clavibacter	sp.	CFBP 7491	Tomato	Unknown	Draft	3.3	nd	73	921	GCF_003576185.1	Osdaghi et al., 2018
	a Endophythic strains
	na; not assigned, nd; not determined

## Sheet: Table_S5
	Table S4. ANIm values of strains of C. michiganensis species
		Cm CFBP 7576	Ci ATCC 10253	Ct DOAB609	Cs CFIA-CsR14	Cs ATCC 33113T	Cm CA00002	Ci R1-3	Cm CAYO001	Cm CFBP 4999T	Cm CASJ003	Cp CFBP 8627T	Cn CFBP 7577	Csp. CF11	Csp. AY2B8	Cn DOAB395	Ci CFBP 1195	Cm CFBP 7494	Csp CFBP 7491	Csp AY1A6	Cm CASJ006	Cm CASJ007	Cm NCPPB382	aCc PF008T	Cn DOAB397	Csp Z001	Csp AY1B3	Cm CASJ001	Cm CASJ005	bCch CFBP 8217T	Csp AY1B2	Ct ATCC 33566T	Csp Z002	cCcf CFBP8216T	Cm MSF322	Cm LMG 7333T	Ci R1-1	Cn NCPPB 2581T	Cm CASJ002	Cm CASJ009	Csp CFBP 7493	Cm CFBP 8019	Cm CASJ008	Csp CFIA-Cs3N	Cm VL527	Ci CFBP 6488	Cm CASJ004	Cm CA00001	Cm CFBP 8017
	Cm CFBP 7576	100	91.3282	90.6414	90.8357	90.8317	91.1878	91.3302	91.1742	91.1886	91.2898	91.9054	91.7188	94.8454	83.6804	91.296	91.5258	91.8899	91.8281	89.3301	91.1997	91.1076	91.1853	97.9216	91.3005	91.1622	89.3944	91.1121	91.3183	91.9234	90.973	90.6515	91.1651	91.1474	91.23	91.2178	91.3325	91.3012	91.1903	89.2916	91.1875	91.0421	91.1878	90.8227	91.1779	91.9503	91.2969	91.1876	90.4681
	Ci ATCC 10253	91.3282	100	90.3744	92.3023	92.326	93.0792	99.886	93.1102	93.0694	93.2104	93.5401	95.4565	91.0767	83.5536	95.2909	99.973	95.923	93.4187	89.3097	93.0896	93.0067	93.1057	91.1551	95.2704	93.108	89.3359	93.0081	93.2977	93.5397	92.7599	90.4946	93.1189	92.9843	93.0612	93.0987	99.8912	95.2671	93.0993	89.3097	93.1	91.8632	92.999	92.3278	93.0918	99.9652	93.2477	93.0913	90.2423
	Ct DOAB609	90.6414	90.3744	100	89.9756	89.9674	90.1951	90.372	90.2122	90.1773	90.3421	90.758	90.796	90.6174	83.5269	90.2685	90.6738	90.4254	90.7355	88.9888	90.2019	90.1556	90.1939	90.6157	90.2464	90.1971	89.0158	90.1466	90.3853	90.8034	90.1646	93.1032	90.1909	90.4914	90.1887	90.2201	90.3744	90.2549	90.2129	88.9977	90.5	90.1526	90.2096	89.9526	90.2182	91.1266	90.3751	90.199	92.6809
	Cs CFIA-CsR14	90.8357	92.3023	89.9756	100	99.9682	92.4518	92.2917	92.4807	92.415	92.5838	92.5921	92.727	90.8023	83.5127	92.3489	92.5663	92.5441	92.4731	89.2148	92.4827	92.4062	92.4432	90.7278	92.3364	92.4987	89.229	92.4072	92.6582	92.5645	92.2307	90.0194	92.5008	92.5132	92.4412	92.4641	92.2839	92.3249	92.4623	89.1394	92.6007	91.5583	92.4298	99.9677	92.4347	92.9117	92.6311	92.4646	89.8814
	Cs ATCC 33113T	90.8317	92.326	89.9674	99.9682	100	92.4534	92.3034	92.4824	92.4171	92.5845	92.5907	92.7242	90.8072	83.6312	92.335	92.5701	92.5366	92.468	89.2059	92.4842	92.405	92.441	90.7424	92.3224	92.493	89.2369	92.4061	92.6592	92.5582	92.2337	90.0096	92.4949	92.5093	92.4402	92.4642	92.2966	92.3149	92.4643	89.158	92.5987	91.5704	92.4259	99.9807	92.4368	92.9028	92.6309	92.4656	89.8751
	Cm CA00002	91.1878	93.0792	90.1951	92.4518	92.4534	100	93.0796	99.1491	99.9726	99.9664	93.2672	93.2194	90.9936	83.724	92.8974	93.2876	93.2633	93.201	89.2363	99.1017	99.0315	99.1911	91.0245	92.8703	98.5996	89.2244	99.0324	99.1534	93.2754	94.7179	90.3218	98.6041	94.8781	99.1622	99.9772	93.0815	92.8755	99.9712	89.2132	95.0288	91.7933	98.8796	92.4256	99.1559	93.577	99.1635	99.1537	90.1543
	Ci R1-3	91.3302	99.886	90.372	92.2917	92.3034	93.0796	100	93.0878	93.0553	93.1867	93.5343	95.4448	91.0776	83.4362	95.2755	99.8857	95.9227	93.4027	89.3174	93.062	92.9951	93.0843	91.1474	95.2525	93.0964	89.3326	92.9944	93.278	93.5179	92.7281	90.4973	93.0983	92.9414	93.0147	93.0921	99.9752	95.2508	93.0858	89.3086	93.0719	91.8689	92.9779	92.3065	93.0674	99.8684	93.2321	93.082	90.235
	Cm CAYO001	91.1742	93.1102	90.2122	92.4807	92.4824	99.1491	93.0878	100	99.1583	99.1644	93.2827	93.2418	90.9992	83.6065	92.9342	93.3076	93.2536	93.2048	89.2134	99.1151	99.0252	99.1719	91.0078	92.9088	98.6347	89.2432	99.022	99.9772	93.2816	94.7125	90.3557	98.6258	94.8836	99.1774	99.1593	93.102	92.9122	99.1466	89.2031	95.0212	91.7971	98.9182	92.4511	99.2026	93.5912	99.2037	99.1857	90.16
	Cm CFBP 4999T	91.1886	93.0694	90.1773	92.415	92.4171	99.9726	93.0553	99.1583	100	99.9762	93.2797	93.2239	90.9962	83.7812	92.8655	93.2806	93.2617	93.1944	89.2432	99.1034	99.0339	99.1446	90.9936	92.8668	98.5707	89.2396	99.0347	99.1659	93.2814	94.69	90.3309	98.5766	94.8513	99.1435	99.9936	93.0694	92.8583	99.9733	89.2035	95.0389	91.7842	98.8772	92.3939	99.1491	93.5807	99.179	99.155	90.1545
	Cm CASJ003	91.2898	93.2104	90.3421	92.5838	92.5845	99.9664	93.1867	99.1644	99.9762	100	93.321	93.2665	91.1408	83.7815	93.0053	93.3517	93.3906	93.2513	89.4218	99.1212	99.047	99.2033	91.1679	93.0055	98.6358	89.4267	99.0478	99.1737	93.3194	94.8115	90.4754	98.6348	94.9238	99.1814	99.9773	93.1988	93.0016	99.9723	89.3791	95.0904	91.9342	99.0514	92.5619	99.1825	93.6204	99.19	99.1852	90.3312
	Cp CFBP 8627T	91.9054	93.5401	90.758	92.5921	92.5907	93.2672	93.5343	93.2827	93.2797	93.321	100	93.7456	91.6217	83.6229	93.5513	93.6172	93.7951	97.5215	89.9111	93.2733	93.1888	93.2845	91.8122	93.5515	93.3164	89.9754	93.1826	93.3641	98.6034	92.8104	90.9572	93.3203	92.8887	93.2665	93.2832	93.5327	93.5466	93.2823	89.8666	92.9832	92.3871	93.2723	92.5852	93.2633	93.8051	93.3136	93.2707	90.6921
	Cn CFBP 7577	91.7188	95.4565	90.796	92.727	92.7242	93.2194	95.4448	93.2418	93.2239	93.2665	93.7456	100	91.6115	83.7084	99.8373	95.4939	95.4208	93.6752	89.861	93.2032	93.1309	93.2109	91.6628	99.841	93.2268	89.8992	93.1313	93.3077	93.7155	92.9288	90.9459	93.227	93.0024	93.1883	93.2322	95.4414	99.8415	93.2196	89.8399	93.1524	92.1997	93.2077	92.7074	93.2056	95.6039	93.2712	93.2114	90.7088
	Csp CF11	94.8454	91.0767	90.6174	90.8023	90.8072	90.9936	91.0776	90.9992	90.9962	91.1408	91.6217	91.6115	100	83.7885	91.1412	91.3502	91.1891	91.5604	89.2973	91.0152	90.9396	91.0062	94.9781	91.1471	91.0439	89.3284	90.9442	91.1938	91.6523	90.8216	90.5477	91.0499	91.0854	90.9932	91.0017	91.0835	91.1438	90.9981	89.2332	91.1695	90.9246	91.0194	90.7879	90.9979	91.7916	91.1896	91.0144	90.4127
	Csp AY2B8	83.6804	83.5536	83.5269	83.5127	83.6312	83.724	83.4362	83.6065	83.7812	83.7815	83.6229	83.7084	83.7885	100	83.6158	83.615	83.7114	83.5863	83.8087	83.5168	83.7499	83.7765	83.4913	83.6158	83.745	83.7938	83.7467	83.7956	83.5642	83.6839	83.4256	83.7428	83.5965	83.543	83.5745	83.5614	83.5879	83.7491	83.7113	83.6397	83.6019	83.7311	83.6109	83.5508	83.7429	83.7593	83.7437	83.7035
	Cn DOAB395	91.296	95.2909	90.2685	92.3489	92.335	92.8974	95.2755	92.9342	92.8655	93.0053	93.5513	99.8373	91.1412	83.6158	100	95.3706	95.2154	93.4491	89.2333	92.865	92.8108	92.8765	91.1921	99.9977	92.8734	89.2617	92.8095	93.0753	93.5208	92.5506	90.4009	92.8744	92.7515	92.8543	92.8997	95.2709	99.9664	92.8977	89.2231	92.8925	91.7424	92.8058	92.3021	92.8721	95.5361	93.0341	92.8603	90.0939
	Ci CFBP 1195	91.5258	99.973	90.6738	92.5663	92.5701	93.2876	99.8857	93.3076	93.2806	93.3517	93.6172	95.4939	91.3502	83.615	95.3706	100	96.02	93.5225	89.6278	93.2895	93.1974	93.3014	91.4158	95.3709	93.3103	89.6506	93.205	93.4017	93.6208	92.9985	90.795	93.3144	93.0966	93.2448	93.3001	99.8896	95.3641	93.2976	89.6057	93.2105	92.1204	93.2503	92.569	93.2916	99.9669	93.3578	93.2819	90.547
	Cm CFBP 7494	91.8899	95.923	90.4254	92.5441	92.5366	93.2633	95.9227	93.2536	93.2617	93.3906	93.7951	95.4208	91.1891	83.7114	95.2154	96.02	100	93.6669	89.3338	93.2439	93.1759	93.2495	91.2322	95.2209	93.2843	89.4139	93.1781	93.4198	93.7784	92.9459	90.5454	93.2892	93.1316	93.2411	93.265	95.9166	95.2117	93.2741	89.319	93.2239	91.9755	93.1735	92.5185	93.2348	96.1482	93.4064	93.2494	90.2857
	Csp CFBP 7491	91.8281	93.4187	90.7355	92.4731	92.468	93.201	93.4027	93.2048	93.1944	93.2513	97.5215	93.6752	91.5604	83.5863	93.4491	93.5225	93.6669	100	89.8537	93.2052	93.1208	93.208	91.7216	93.4588	93.2397	89.9108	93.1172	93.2802	97.5552	92.7628	90.8669	93.2425	92.827	93.1888	93.2132	93.4043	93.458	93.2103	89.822	92.9128	92.2856	93.208	92.4559	93.1923	93.7015	93.2601	93.1965	90.6472
	Cm AY1A6	89.3301	89.3097	88.9888	89.2148	89.2059	89.2363	89.3174	89.2134	89.2432	89.4218	89.9111	89.861	89.2973	83.8087	89.2333	89.6278	89.3338	89.8537	100	89.2925	89.2288	89.2463	89.3002	89.2866	89.2555	98.4722	89.2345	89.448	89.936	89.4517	89.1134	89.2555	89.7203	89.2299	89.2934	89.3424	89.2782	89.3033	98.4587	89.5509	89.3189	89.342	89.237	89.2723	90.1732	89.473	89.2698	89.0987
	Cm CASJ006	91.1997	93.0896	90.2019	92.4827	92.4842	99.1017	93.062	99.1151	99.1034	99.1212	93.2733	93.2032	91.0152	83.5168	92.865	93.2895	93.2439	93.2052	89.2925	100	98.9678	99.1074	91.0302	92.8639	98.597	89.2446	98.9673	99.1259	93.29	94.7188	90.348	98.5979	94.8837	99.1517	99.1003	93.0792	92.8643	99.0979	89.2351	95.0172	91.8145	99.7396	92.4697	99.1273	93.575	99.1326	99.175	90.1797
	Cm CASJ007	91.1076	93.0067	90.1556	92.4062	92.405	99.0315	92.9951	99.0252	99.0339	99.047	93.1888	93.1309	90.9396	83.7499	92.8108	93.1974	93.1759	93.1208	89.2288	98.9678	100	99.1293	90.9683	92.7833	98.4922	89.1857	99.9778	99.0389	93.1844	94.602	90.2874	98.4882	94.775	99.0034	99.0346	92.9986	92.7897	99.0233	89.1781	94.9245	91.7198	98.7545	92.3752	99.0307	93.4923	99.0395	99.0283	90.0885
	Cm NCPPB382	91.1853	93.1057	90.1939	92.4432	92.441	99.1911	93.0843	99.1719	99.1446	99.2033	93.2845	93.2109	91.0062	83.7765	92.8765	93.3014	93.2495	93.208	89.2463	99.1074	99.1293	100	91.0547	92.8779	98.6432	89.2209	99.1353	99.1793	93.2766	94.6844	90.3289	98.6441	94.8643	99.14	99.1656	93.1095	92.8814	99.1891	89.1934	94.9925	91.7902	98.8891	92.4244	99.1759	93.5745	99.1859	99.1537	90.1446
	aCc PF008T	97.9216	91.1551	90.6157	90.7278	90.7424	91.0245	91.1474	91.0078	90.9936	91.1679	91.8122	91.6628	94.9781	83.4913	91.1921	91.4158	91.2322	91.7216	89.3002	91.0302	90.9683	91.0547	100	91.1879	91.0218	89.2455	90.9516	91.1823	91.8271	90.8069	90.6016	91.0265	91.1289	90.9927	91.0027	91.1213	91.1997	91.0087	89.2604	91.1905	90.9163	91.0084	90.7014	90.9774	91.8293	91.207	90.9764	90.4126
	Cn DOAB397	91.3005	95.2704	90.2464	92.3364	92.3224	92.8703	95.2525	92.9088	92.8668	93.0055	93.5515	99.841	91.1471	83.6158	99.9977	95.3709	95.2209	93.4588	89.2866	92.8639	92.7833	92.8779	91.1879	100	92.8727	89.2638	92.78	93.076	93.5184	92.5568	90.3887	92.8736	92.7554	92.8408	92.8756	95.2526	99.9672	92.8705	89.1997	92.8847	91.749	92.772	92.29	92.8586	95.5353	93.0307	92.8646	90.1044
	Csp Z001	91.1622	93.108	90.1971	92.4987	92.493	98.5996	93.0964	98.6347	98.5707	98.6358	93.3164	93.2268	91.0439	83.745	92.8734	93.3103	93.2843	93.2397	89.2555	98.597	98.4922	98.6432	91.0218	92.8727	100	89.226	98.4932	98.6678	93.2992	94.7351	90.3378	99.9866	94.9022	98.6042	98.5867	93.109	92.8771	98.5971	89.1812	95.0512	91.8253	98.3804	92.474	98.6375	93.5813	98.6503	98.6074	90.1707
	Csp AY1B3	89.3944	89.3359	89.0158	89.229	89.2369	89.2244	89.3326	89.2432	89.2396	89.4267	89.9754	89.8992	89.3284	83.7938	89.2617	89.6506	89.4139	89.9108	98.4722	89.2446	89.1857	89.2209	89.2455	89.2638	89.226	100	89.2288	89.4796	90.0017	89.4737	89.1264	89.2682	89.7468	89.2817	89.2988	89.3614	89.3035	89.2898	98.476	89.5844	89.3347	89.3469	89.2727	89.2762	90.1879	89.477	89.2724	89.1318
	Cm CASJ001	91.1121	93.0081	90.1466	92.4072	92.4061	99.0324	92.9944	99.022	99.0347	99.0478	93.1826	93.1313	90.9442	83.7467	92.8095	93.205	93.1781	93.1172	89.2345	98.9673	99.9778	99.1353	90.9516	92.78	98.4932	89.2288	100	99.031	93.1808	94.5942	90.2819	98.4895	94.7652	99.0076	99.0354	92.9968	92.7874	99.0241	89.1701	94.9179	91.7128	98.7506	92.368	99.0355	93.4883	99.0401	99.0288	90.0932
	Cm CASJ005	91.3183	93.2977	90.3853	92.6582	92.6592	99.1534	93.278	99.9772	99.1659	99.1737	93.3641	93.3077	91.1938	83.7956	93.0753	93.4017	93.4198	93.2802	89.448	99.1259	99.0389	99.1793	91.1823	93.076	98.6678	89.4796	99.031	100	93.3608	94.8523	90.533	98.6641	94.9605	99.1811	99.1636	93.2905	93.0855	99.1576	89.4011	95.1208	91.9839	99.0915	92.6293	99.217	93.6536	99.2155	99.1916	90.3287
	bCch CFBP 8217T	91.9234	93.5397	90.8034	92.5645	92.5582	93.2754	93.5179	93.2816	93.2814	93.3194	98.6034	93.7155	91.6523	83.5642	93.5208	93.6208	93.7784	97.5552	89.936	93.29	93.1844	93.2766	91.8271	93.5184	93.2992	90.0017	93.1808	93.3608	100	92.7978	90.9487	93.3011	92.9065	93.2759	93.2948	93.5209	93.5186	93.2888	89.8627	93.0117	92.3754	93.2848	92.5466	93.2744	93.8072	93.3219	93.2821	90.7069
	Csp AY1B2	90.973	92.7599	90.1646	92.2307	92.2337	94.7179	92.7281	94.7125	94.69	94.8115	92.8104	92.9288	90.8216	83.6839	92.5506	92.9985	92.9459	92.7628	89.4517	94.7188	94.602	94.6844	90.8069	92.5568	94.7351	89.4737	94.5942	94.8523	92.7978	100	90.2277	94.7392	98.8451	94.693	94.7199	92.7344	92.5614	94.7262	89.2243	94.9462	91.628	94.5711	92.231	94.6979	93.3048	94.812	94.7058	90.1352
	Ct ATCC 33566T	90.6515	90.4946	93.1032	90.0194	90.0096	90.3218	90.4973	90.3557	90.3309	90.4754	90.9572	90.9459	90.5477	83.4256	90.4009	90.795	90.5454	90.8669	89.1134	90.348	90.2874	90.3289	90.6016	90.3887	90.3378	89.1264	90.2819	90.533	90.9487	90.2277	100	90.3893	90.564	90.3567	90.393	90.538	90.4374	90.3735	89.1312	90.6128	90.3068	90.4195	90.0175	90.3604	91.2973	90.5353	90.3864	94.8023
	Csp Z002	91.1651	93.1189	90.1909	92.5008	92.4949	98.6041	93.0983	98.6258	98.5766	98.6348	93.3203	93.227	91.0499	83.7428	92.8744	93.3144	93.2892	93.2425	89.2555	98.5979	98.4882	98.6441	91.0265	92.8736	99.9866	89.2682	98.4895	98.6641	93.3011	94.7392	90.3893	100	94.8992	98.6045	98.5874	93.1115	92.8794	98.6033	89.1789	95.0527	91.8275	98.3894	92.4791	98.6267	93.5903	98.6485	98.6152	90.1619
	cCcf CFBP8216T	91.1474	92.9843	90.4914	92.5132	92.5093	94.8781	92.9414	94.8836	94.8513	94.9238	92.8887	93.0024	91.0854	83.5965	92.7515	93.0966	93.1316	92.827	89.7203	94.8837	94.775	94.8643	91.1289	92.7554	94.9022	89.7468	94.7652	94.9605	92.9065	98.8451	90.564	94.8992	100	94.8689	94.8654	92.9374	92.7593	94.8767	89.5563	95.0124	91.8613	94.8498	92.5102	94.866	93.352	94.9158	94.8594	90.469
	Cm MSF322	91.23	93.0612	90.1887	92.4412	92.4402	99.1622	93.0147	99.1774	99.1435	99.1814	93.2665	93.1883	90.9932	83.543	92.8543	93.2448	93.2411	93.1888	89.2299	99.1517	99.0034	99.14	90.9927	92.8408	98.6042	89.2817	99.0076	99.1811	93.2759	94.693	90.3567	98.6045	94.8689	100	99.1529	93.0325	92.8607	99.1573	89.1764	94.9938	91.7906	98.9245	92.4156	99.199	93.524	99.1864	99.2558	90.1193
	Cm LMG 7333T	91.2178	93.0987	90.2201	92.4641	92.4642	99.9772	93.0921	99.1593	99.9936	99.9773	93.2832	93.2322	91.0017	83.5745	92.8997	93.3001	93.265	93.2132	89.2934	99.1003	99.0346	99.1656	91.0027	92.8756	98.5867	89.2988	99.0354	99.1636	93.2948	94.7199	90.393	98.5874	94.8654	99.1529	100	93.1048	92.8892	99.9784	89.2372	95.0389	91.798	98.8742	92.4391	99.1578	93.6117	99.1812	99.1534	90.1616
	Ci R1-1	91.3325	99.8912	90.3744	92.2839	92.2966	93.0815	99.9752	93.102	93.0694	93.1988	93.5327	95.4414	91.0835	83.5614	95.2709	99.8896	95.9166	93.4043	89.3424	93.0792	92.9986	93.1095	91.1213	95.2526	93.109	89.3614	92.9968	93.2905	93.5209	92.7344	90.538	93.1115	92.9374	93.0325	93.1048	100	95.2564	93.0984	89.3139	93.0785	91.8707	92.9911	92.2787	93.0786	99.8696	93.2397	93.086	90.2321
	Cn NCPPB 2581T	91.3012	95.2671	90.2549	92.3249	92.3149	92.8755	95.2508	92.9122	92.8583	93.0016	93.5466	99.8415	91.1438	83.5879	99.9664	95.3641	95.2117	93.458	89.2782	92.8643	92.7897	92.8814	91.1997	99.9672	92.8771	89.3035	92.7874	93.0855	93.5186	92.5614	90.4374	92.8794	92.7593	92.8607	92.8892	95.2564	100	92.8764	89.218	92.8777	91.7452	92.7736	92.286	92.8666	95.5295	93.0293	92.8549	90.0975
	Cm CASJ002	91.1903	93.0993	90.2129	92.4623	92.4643	99.9712	93.0858	99.1466	99.9733	99.9723	93.2823	93.2196	90.9981	83.7491	92.8977	93.2976	93.2741	93.2103	89.3033	99.0979	99.0233	99.1891	91.0087	92.8705	98.5971	89.2898	99.0241	99.1576	93.2888	94.7262	90.3735	98.6033	94.8767	99.1573	99.9784	93.0984	92.8764	100	89.2303	95.0364	91.8028	98.8781	92.4357	99.1545	93.5864	99.1664	99.1491	90.1921
	Cm CASJ009	89.2916	89.3097	88.9977	89.1394	89.158	89.2132	89.3086	89.2031	89.2035	89.3791	89.8666	89.8399	89.2332	83.7113	89.2231	89.6057	89.319	89.822	98.4587	89.2351	89.1781	89.1934	89.2604	89.1997	89.1812	98.476	89.1701	89.4011	89.8627	89.2243	89.1312	89.1789	89.5563	89.1764	89.2372	89.3139	89.218	89.2303	100	89.5486	89.2599	89.3149	89.1951	89.2208	90.1553	89.4164	89.2366	89.0672
	Csp CFBP 7493	91.1875	93.1	90.5	92.6007	92.5987	95.0288	93.0719	95.0212	95.0389	95.0904	92.9832	93.1524	91.1695	83.6397	92.8925	93.2105	93.2239	92.9128	89.5509	95.0172	94.9245	94.9925	91.1905	92.8847	95.0512	89.5844	94.9179	95.1208	93.0117	94.9462	90.6128	95.0527	95.0124	94.9938	95.0389	93.0785	92.8777	95.0364	89.5486	100	91.9077	94.9962	92.5772	95.0245	93.4889	95.0851	95.036	90.3883
	Cm CFBP 8019	91.0421	91.8632	90.1526	91.5583	91.5704	91.7933	91.8689	91.7971	91.7842	91.9342	92.3871	92.1997	90.9246	83.6019	91.7424	92.1204	91.9755	92.2856	89.3189	91.8145	91.7198	91.7902	90.9163	91.749	91.8253	89.3347	91.7128	91.9839	92.3754	91.628	90.3068	91.8275	91.8613	91.7906	91.798	91.8707	91.7452	91.8028	89.2599	91.9077	100	91.8002	91.5589	91.8077	92.5023	91.9821	91.8032	90.0534
	Cm CASJ008	91.1878	92.999	90.2096	92.4298	92.4259	98.8796	92.9779	98.9182	98.8772	99.0514	93.2723	93.2077	91.0194	83.7311	92.8058	93.2503	93.1735	93.208	89.342	99.7396	98.7545	98.8891	91.0084	92.772	98.3804	89.3469	98.7506	99.0915	93.2848	94.5711	90.4195	98.3894	94.8498	98.9245	98.8742	92.9911	92.7736	98.8781	89.3149	94.9962	91.8002	100	92.3955	98.9144	93.5774	99.0795	98.9757	90.2237
	Cs CFIA-Cs3N	90.8227	92.3278	89.9526	99.9677	99.9807	92.4256	92.3065	92.4511	92.3939	92.5619	92.5852	92.7074	90.7879	83.6109	92.3021	92.569	92.5185	92.4559	89.237	92.4697	92.3752	92.4244	90.7014	92.29	92.474	89.2727	92.368	92.6293	92.5466	92.231	90.0175	92.4791	92.5102	92.4156	92.4391	92.2787	92.286	92.4357	89.1951	92.5772	91.5589	92.3955	100	92.4328	92.9088	92.6256	92.4572	89.8621
	Cm VL527	91.1779	93.0918	90.2182	92.4347	92.4368	99.1559	93.0674	99.2026	99.1491	99.1825	93.2633	93.2056	90.9979	83.5508	92.8721	93.2916	93.2348	93.1923	89.2723	99.1273	99.0307	99.1759	90.9774	92.8586	98.6375	89.2762	99.0355	99.217	93.2744	94.6979	90.3604	98.6267	94.866	99.199	99.1578	93.0786	92.8666	99.1545	89.2208	95.0245	91.8077	98.9144	92.4328	100	93.5763	99.9628	99.234	90.1525
	Ci CFBP 6488	91.9503	99.9652	91.1266	92.9117	92.9028	93.577	99.8684	93.5912	93.5807	93.6204	93.8051	95.6039	91.7916	83.7429	95.5361	99.9669	96.1482	93.7015	90.1732	93.575	93.4923	93.5745	91.8293	95.5353	93.5813	90.1879	93.4883	93.6536	93.8072	93.3048	91.2973	93.5903	93.352	93.524	93.6117	99.8696	95.5295	93.5864	90.1553	93.4889	92.5023	93.5774	92.9088	93.5763	100	93.6172	93.5681	91.0776
	Cm CASJ004	91.2969	93.2477	90.3751	92.6311	92.6309	99.1635	93.2321	99.2037	99.179	99.19	93.3136	93.2712	91.1896	83.7593	93.0341	93.3578	93.4064	93.2601	89.473	99.1326	99.0395	99.1859	91.207	93.0307	98.6503	89.477	99.0401	99.2155	93.3219	94.812	90.5353	98.6485	94.9158	99.1864	99.1812	93.2397	93.0293	99.1664	89.4164	95.0851	91.9821	99.0795	92.6256	99.9628	93.6172	100	99.2394	90.335
	Cm CA00001	91.1876	93.0913	90.199	92.4646	92.4656	99.1537	93.082	99.1857	99.155	99.1852	93.2707	93.2114	91.0144	83.7437	92.8603	93.2819	93.2494	93.1965	89.2698	99.175	99.0283	99.1537	90.9764	92.8646	98.6074	89.2724	99.0288	99.1916	93.2821	94.7058	90.3864	98.6152	94.8594	99.2558	99.1534	93.086	92.8549	99.1491	89.2366	95.036	91.8032	98.9757	92.4572	99.234	93.5681	99.2394	100	90.1668
	Cm CFBP 8017	90.4681	90.2423	92.6809	89.8814	89.8751	90.1543	90.235	90.16	90.1545	90.3312	90.6921	90.7088	90.4127	83.7035	90.0939	90.547	90.2857	90.6472	89.0987	90.1797	90.0885	90.1446	90.4126	90.1044	90.1707	89.1318	90.0932	90.3287	90.7069	90.1352	94.8023	90.1619	90.469	90.1193	90.1616	90.2321	90.0975	90.1921	89.0672	90.3883	90.0534	90.2237	89.8621	90.1525	91.0776	90.335	90.1668	100
	Ci CFBP 2404T	91.333	99.9757	90.3494	92.2938	92.2969	93.0695	99.8625	93.0882	93.0715	93.2043	93.5366	95.434	91.0893	83.6166	95.2535	99.9672	95.9057	93.4166	89.3409	93.073	92.9847	93.1062	91.1199	95.252	93.0987	89.3817	92.983	93.2961	93.5253	92.7558	90.4957	93.1054	92.961	93.0303	93.0962	99.8672	95.2423	93.0901	89.3086	93.0811	91.8773	92.9711	92.3021	93.071	99.9681	93.2414	93.0937	90.2797
	Cm OP3	91.2072	93.0761	90.2147	92.4356	92.4346	99.1549	93.0657	99.1772	99.183	99.1865	93.2495	93.1824	90.9921	83.5335	92.8556	93.2652	93.2505	93.1813	89.2495	99.1934	99.0142	99.1004	90.9891	92.8396	98.6032	89.3281	99.0147	99.1856	93.2725	94.678	90.4059	98.6081	94.8489	99.2546	99.1861	93.074	92.8467	99.1506	89.259	95.0066	91.7967	98.9697	92.4305	99.2267	93.5411	99.246	99.9793	90.1777
	aCc; C. capsici; bCc; C. californiensis; cCc; C. chilensis
	Ci: C. insidiosus; Cs: C. sepedonicus; Cm: C. michiganensis; Cn: C. nebraskensis; Ct: C. tessellarius; Csp: Clavibacter sp.
[truncated: 2 more columns]

## Sheet: Table_S6
	Table S6. Identity percentagesa of virulence genes of strains of C. michiganensis, californiensis, chilensis and endophytic strains
	Virulence gene	Cm NCPPB382	Cm VL527	Cm MSF322	Cm OP3	Cm CA00001	Cm CA00002	Cm CASJ001	Cm CASJ002	Cm CASJ003	Cm CASJ004	Cm CASJ005	Cm CASJ006	Cm CASJ007	Cm CASJ008	Cm LMG7333T	Cm CAYO001	Csp CFBP7491	Csp CFBP7493	cCcf CFBP8216T	dCch CFBP8217T	Csp Z001	Csp Z002	bCsp CASJ009	bCsp CFBP7494T	bCsp CFBP7576	bCsp CFBP8017	bCsp CFBP8019
	pat-1	100	100	99.574	100	81.875	68.984	80.62	81.875	81.87	85.43	81.25	76.09	80.62	77.55	100	81.25	0	0	0	0	0	0	0	0	0	0	0
	phpA	100	100	79.121	0	0	0	0	0	0	0	0	0	0	0	68.75	0	0	0	0	0	0	0	0	0	0	0	0
	phpB	100	100	100	0	0	0	0	0	0	0	0	0	0	0	0	0	0	0	0	0	0	0	0	0	0	0	0
	chpC	100	100	100	100	100	100	100	100	100	100	0	100	100	100	100	100	0	0	0	0	0	0	0	0	0	0	0
	chpE	100	99.639	99.639	99.639	99.639	99.639	100	99.639	99.639	99.639	99.639	99.639	100	99.639	99.639	99.639	0	0	0	0	0	0	0	0	0	0	0
	chpF	100	99.648	99.648	99.648	99.648	99.648	99.296	99.648	99.648	99.648	54.472	99.648	99.296	99.648	99.648	99.648	0	52.14	0	0	0	0	0	0	0	0	0
	chpG	100	99.278	99.278	99.278	99.278	99.278	99.265	99.278	99.278	99.278	99.278	99.278	99.265	99.278	99.278	99.278	0	0	0	0	0	0	0	55.13	52.56	0	0
	ppaA	100	98.466	98.16	98.466	98.466	98.466	96.667	98.466	98.466	98.466	98.466	98.466	96.667	98.466	98.466	98.466	0	0	0	0	0	0	0	0	0	0	0
	ppaB1	100	99.64	99.52	99.64	99.64	99.27	99.64	99.27	99.286	99.64	0	99.64	99.64	99.64	99.52	99.39	0	0	0	0	0	0	0	0	0	0	0
	ppaB2	100	99.51	99.39	99.27	99.51	99.39	99.39	99.39	0	99.51	0	99.27	99.39	99.27	99.39	99.39	0	0	0	0	0	0	0	0	0	0	0
	ppaC	100	99.703	98.516	98.813	98.813	99.703	99.359	99.703	99.703	99.703	98.813	99.306	99.359	99.703	99.703	98.813	0	0	0	0	0	0	0	0	0	0	0
	ppaD	100	99.383	99.383	99.691	99.691	99.691	99.691	99.691	99.691	99.383	99.691	100	99.691	100	99.691	99.691	0	0	0	0	0	0	0	0	0	0	0
	ppaE	100	99.371	99.686	99.686	99.686	99.057	99.371	99.057	99.057	99.371	99.371	99.686	99.371	99.686	99.057	99.371	0	0	0	0	0	0	0	0	0	0	0
	ppaF	100	99.535	99.535	99.535	99.535	99.535	99.535	99.535	99.535	98.99	99.07	99.535	99.535	100	99.535	99.07	85.71	91.16	0	84.13	98.6	98.6	0	91.63	0	86.38	87.44
	ppaG	100	99.642	99.642	99.642	99.642	99.642	99.642	99.642	99.642	99.642	99.642	99.642	99.642	99.642	99.642	99.642	0	0	0	0	0	0	0	0	99.28	89.6	0
	ppaH	100	100	99.394	99.697	99.697	99.394	99.58	99.394	99.548	100	99.091	93.939	99.58	99.548	99.394	99.091	0	57.69	0	0	0	0	51.389	0	99.55	65.93	0
	ppaI	100	100	100	100	100	100	90.135	100	95.683	98.513	100	99.642	90.135	99.642	100	100	0	0	58.76	0	0	0	0	0	100	83.15	0
	ppaJ	100	99.681	99.361	99.042	0	0	0	0	0	0	0	0	0	0	0	0	0	0	0	0	0	0	0	0	89.137	0	0
	sbtA	100	99.677	99.391	99.064	99.064	99.695	0	0	99.695	99.677	0	0	0	99.064	99.695	99.594	0	0	74.82	92.46	0	0	0	0	0	0	78.77
	sbtB	100	99.592	99.592	99.755	99.755	99.592	99.841	99.592	99.592	99.592	99.755	99.837	0	99.837	99.592	99.755	86.52	98.21	97.23	0	99.43	99.43	81.8	85.878	85.62	84.421	92.577
	sbtC	100	99.738	99.563	99.738	99.738	99.475	99.636	99.475	99.475	99.738	99.738	99.738	99.64	99.738	99.475	99.738	0	94.66	0	0	96.76	96.76	63.58	91.95	70.21	82.59	0
	tomA	100	99.616	99.424	99.424	99.424	99.808	99.564	99.808	99.808	99.616	99.424	99.616	99.564	99.616	99.808	99.424	0	0	0	0	0	0	0	0	0	0	0
	celA	100	99.33	99.33	99.464	68.38	68.852	66.44	68.852	68.852	68.41	68.201	68.201	66.44	68.201	68.852	68.201	0	66.8	0	0	68.33	68.33	0	68.476	88.47	67.216	0
	xysA	100	99.036	99.041	99.036	99.036	99.041	98.017	99.041	99.041	99.036	98.795	97.842	98.017	97.842	99.041	98.795	0	93.2	96.03	0	94.25	94.25	57.79	93.201	82.153	90.085	88.385
	xysB	100	100	99.851	100	100	99.851	99.233	98.567	99.833	100	100	99.851	99.233	97.01	99.851	100	94.02	96.99	94.17	94.32	98.95	98.95	94.658	96.817	94.825	93.656	94.021
	pgaA	100	100	99.798	100	100	100	100	100	100	100	100	100	100	100	100	100	0	88.31	0	0	87.5	87.5	0	0	59.688	60.09	0
	pelA1	100	100	98	98	100	99	98	98	99.65	100	98	99	98.94	98	99.647	98	0	0	0	0	0	0	56.36	0	0	0	0
	pelA2	100	97.527	98.94	93.286	0	98.233	98.221	98.233	98.23	97.527	0	98.59	98.22	91.873	98.233	98.233	0	0	0	0	0	0	0	0	0	0	0
	CMM_2691	100	100	98.73	99.683	99.683	100	96.541	100	100	100	98.413	98.73	96.541	98.73	100	98.413	84.5	91.83	87.03	81.4	98.73	98.73	82.09	90.842	87.956	89.416	86.392
	CMM_2692	100	93.126	92.683	92.461	92.461	92.683	92.905	92.683	92.683	93.126	92.239	93.126	92.905	93.126	92.683	92.239	92.02	88.25	84.8	92.38	93.13	93.13	69.697	92.424	84.479	90.152	92.015
	vatr-1	100	99.517	100	99.517	99.517	99.517	99.034	99.517	99.517	99.517	100	100	99.034	100	99.517	100	96.62	99.52	100	96.62	99.52	99.52	92.857	99.505	93.72	96.04	95.169
	vatr-2	100	99.318	98.864	99.091	99.091	99.318	99.545	99.318	99.318	99.318	99.545	99.318	99.545	99.318	99.318	99.545	98.2	98.41	98.86	97.73	99.01	99.1	98.71	97.955	97.406	97.406	97.955
	perF	100	99.574	100	99.574	99.574	99.787	99.574	99.787	99.787	99.574	100	99.574	99.574	99.574	99.787	100	0	0	0	0	99.58	99.58	0	0	0	0	0
	srtA	100	100	100	99.624	99.624	100	100	100	100	100	100	100	100	100	100	100	95.49	99.25	99.25	95.11	100	100	92.481	94.737	90.074	93.805	90.809
	aIdentity percentages using aminoacidic sequences of strain NCPPB 382 as reference
	bCsp, Endophytic Clavibacter sp. strains
	cCc, C. californiensis
	dCc, C. chilensis
